# Supplementary material for: Estrogens revert neutrophil hyperplasia by inhibiting Hif1α-cMyb pathway in zebrafish myelodysplastic syndromes models
Source: Cell Death Discov. 2022 Jul 16;8:323. doi: 10.1038/s41420-022-01121-2 (PMC9288432; doi:10.1038/s41420-022-01121-2)
Supplement: Supplementary file 2 — SUPPLEMENTARY DRUGS INFORMATION [file 41420_2022_1121_MOESM2_ESM.xls]

## Sheet: US Drug Collection
ID	MOLENAME	cas#	Formula	Bioactivity	Tradename
01500372	MAFENIDE HYDROCHLORIDE	138-39-6	C7H11ClN2O2S	antibacterial	SULFAMYLON
01500903	ETOPOSIDE	33419-42-0	C29H32O13	antineoplastic	VEPESID
01504280	DESVENLAFAXINE SUCCINATE	93413-62-8	C20H31NO6	antidepressant	PRISTIQ
01505042	ANTIMONY POTASSIUM TARTRATE TRIHYDRATE	28300-74-5	C8H10K2O15Sb2	antischistosomal
00310035	SANGUINARINE SULFATE	5578-73-4	C20H15NO8S	antineoplastic, antiplaque agent	VIADENT
01500377	MECLOFENAMATE SODIUM	6385-02-0	C14H10Cl2NNaO2	antiinflammatory, antipyretic	MECLOMEN
01500380	MEDRYSONE	2668-66-8	C22H32O3	glucocorticoid	HMS
01500381	MEGESTROL ACETATE	595-33-5, 3562-63-8 [megestrol]	C24H32O4	progestogen, antineoplastic	MEGACE
01500382	MELPHALAN	148-82-3	C13H18Cl2N2O2	antineoplastic, alkylating agent	ALKERAN
00330001	DACTINOMYCIN	50-76-0	C62H86N12O16	antineoplastic, intercalating agent	COSMEGEN
01500390	METAPROTERENOL	586-06-1, 5874-97-5 [metaproterenol sulfate]	C11H17NO3	bronchodilator	ALUPENT
01300030	OMEGA-3-ACID ESTERS (EPA shown)	86227-47-6	C22H34O2	hypolipidemic	LOVAZA
01500396	METHIMAZOLE	60-56-0	C4H6N2S	antihyperthyroid	TAPAZOLE
01500397	METHOCARBAMOL	532-03-6	C11H15NO5	muscle relaxant (skeletal)	ROBAXIN
01500398	METHOTREXATE(+/-)	60388-53-6	C20H22N8O5	antineoplastic, antirheumatic, folic acid antagonist	RHEUMATREX
01500399	METHOXAMINE HYDROCHLORIDE	61-16-5, 390-28-3 [methoxamine]	C11H18ClNO3	alpha1 adrenoreceptor agonist, vasoconstrictor	VASOXYL
01505024	OLANZAPINE	132539-06-1	C17H20N4S	antipsychotic	ZYPREXA
01502341	TAZOBACTAM	89786-04-9	C10H12N4O5S	b-lactamase inhibitor	TAZOCIN
01502374	PITAVASTATIN CALCIUM	147511-69-1	C25H23CaFNO4	HMGA reductase inhibitor	LIVALO
01500406	METHYLPREDNISOLONE	83-43-2	C22H30O5	glucocorticoid	MEDROL
01500412	METRONIDAZOLE	443-48-1, 69198-10-3 [metronidazole hydrochloride]	C6H9N3O3	antiprotozoal	FLAGYL
01501021	FENSPIRIDE HYDROCHLORIDE	5053-08-7, 5053-06-5 [fenspiride]	C15H21ClN2O2	antiinflammatory, bronchodilator	VIARESPAN
01500415	MINOXIDIL	38304-91-5	C9H15N5O	antihypertensive, antialopecia agent	ROGAINE
01501108	MEFEXAMIDE HYDROCHLORIDE	1227-61-8	C15H25ClN2O3	CNS stimulant
01505396	FLUORESCEIN	2321-07-5	C20H12O5	corneal trama indicator	FUNDUSCEIN
01505420	DEXPANTHENOL	81-13-0	C9H19NO4	cholinergic	ILOPAN
01505399	OXYBUTYNIN CHLORIDE	1508-65-2	C22H32ClNO3	anticholinergic	DITROPAN
01505519	CARTEOLOL HYDROCHLORIDE	51781-21-6	C16H25ClN2O3	beta-adrenergic blocker	CARTROL
01505572	PROPOXYCAINE HYDROCHLORIDE	550-83-4	C16H27ClN2O3	local anesthetic	BLOCKAIN
01500425	NAPROXEN(+)	22204-53-1	C14H14O3	antiinflammatory, analgesic, antipyretic	ALEVE
01500611	VINBLASTINE SULFATE	143-67-9, 865-21-4 [vinblastine]	C46H60N4O13S	antineoplastic, spindle poison	VELBAN
01502424	CEFOTETAN	6971256-7	C17H17N7O8S4	antibacterial	CEFOTAN
01502414	BALSALAZIDE DISODIUM	150399-21-6	C17H13N3Na2O6	antiinflammatory	COLAZAL
01505688	PROPARACAINE HYDROCHLORIDE	575-06-98	C16H27ClN2O3	local anesthetic	ALCAINE
01500436	NOREPINEPHRINE	69815-49-2, 51-40-1 [anhydrous], 51-41-2 [norepinephrine]	C8H11NO3	adrenergic agonist, antihypotensive
01500437	NORETHINDRONE	68-22-4	C20H26O2	progestogen	MICRONOR
01500439	NORETHYNODREL	68-23-5	C20H26O2	progestogen, in combination with estrogen as oral contraceptive
01500440	NORFLOXACIN	70458-96-7	C16H18FN3O3	antibacterial	NOROXIN
01503880	LINAGLIPTIN	668270-12-0	C25H28N8O2	dipeptidypeptidase inhibitor, antidiabetic	TRADJENTA
01505206	OLMESARTAN	144689-24-7	C24H26N6O3	Angiotensin II inhibitor, antihypertensive
01500430	NIACIN	59-67-6	C6H5NO2	antihyperlipidemic, vitamin (enzyme cofactor)	NIASPAN
01500444	NOVOBIOCIN SODIUM	1476-53-5, 303-81-1 [novobiocin]	C31H35N2NaO11	antibacterial	ALBAMYCIN
01500445	NYLIDRIN HYDROCHLORIDE	849-55-8	C19H26ClNO2	vasodilator (peripheral)
01502422	CEFMENOXIME HYDROCHLORIDE	75738-58-8	C16H18ClN9O5S3	antibacterial	CEFMAX
01503887	ETHYL VANILLIN	121-32-4	C9H10O3	flavoring agent
01505821	IRINOTECAN HYDROCHLORIDE	136572-09-3	C33H39ClN4O6	antineoplastic; topoisomerase I inhibitor	CAMPTOSAR
01500451	OXYBENZONE	131-57-7	C14H12O3	ultraviolet screen	UVINUL M40
01502391	RITONAVIR	155213-67-5	C37H48N6O5S2	antiviral	NORVIR
01500455	OXYPHENBUTAZONE	7081-38-1, 129-20-4 [anhydrous]	C19H20N2O3	antiinflammatory	TANDEARIL
01500442	NORTRIPTYLINE HYDROCHLORIDE	894-71-3, 72-69-5 [nortriptyline]	C19H22ClN	antidepressant	AVENTYL
01505443	METHSUXIMIDE	77-41-8	C12H13NO2	anticonvulsant	CELONTIN
01504914	LEVOCETIRIZINE DIHYDROCHLORIDE	130018-77-8 (base)	C21H27Cl3N2O2	H1 antihistamine, antiallergic	XYZAL
01506196	ISOBUTAMBEN	94-14-4	C11H15NO2	anesthetic (topical)
01502410	ABACAVIR SULFATE	188062-50-2	C14H20N6O5S	antiviral	ZIAGEN
01500472	PHENACEMIDE	63-98-9	C9H10N2O2	anticonvulsant	PHENURONE
01505544	GUANADREL SULFATE	22195-34-2	C10H21N3O6S	antihypertensive	HYLOREL
01505446	NAFTIFINE HYDROCHLORIDE	65473-14-5	C21H22ClN	antifungal	NAFTIN
01500477	PHENINDIONE	83-12-5	C15H10O2	anticoagulant	HEDULIN
01505553	MEPRYLCAINE HYDROCHLORIDE	956-03-6	C14H22ClNO2	local anesthetic, 5HT2 agonist
01500482	PHENYLBUTAZONE	50-33-9	C19H20N2O2	antiinflammatory	AZOLID
01501010	FENOFIBRATE	49562-28-9	C20H21ClO4	antihyperlipidemic	TRICOR
01501011	FENOPROFEN	31879-05-7	C15H14O3	antiinflammatory	NALFON
01501015	FLUFENAMIC ACID	530-78-9	C14H10F3NO2	antiinflammatory, analgesic	ARLEF
00211425	HYDROXYAMPHETAMINE HYDROBROMIDE	306-21-8, 1518-86-1 [hydroxyamphetamine]	C9H14BrNO	analeptic (peripheral)	PAREDRINE
01501016	FENBENDAZOLE	43210-67-9	C15H13N3O2S	anthelmintic	PANACUR
01500277	ERGONOVINE MALEATE	129-51-1, 60-79-7 [ergonovine]	C23H27N3O6	oxytocic, 5HT antagonist	ERGOTRATE
01501103	MEFENAMIC ACID	61-68-7	C15H15NO2	antiinflammatory, analgesic	PONSTEL
01502343	TIBOLONE	5630-53-5	C21H28O2	menopausal syndrome therapy	LIVIAL
01503207	CYCLOBENZAPRINE HYDROCHLORIDE	6202-23-9, 303-53-7 [cyclobenzaprine]	C20H22ClN	muscle relaxant (skeletal)	FLEXERIL
01501109	PROBUCOL	23288-49-5	C31H48O2S2	antihyperlipidemic	LORELCO
01501110	MEBENDAZOLE	31431-39-7	C16H13N3O3	anthelmintic	VERMOX
01504282	DEXLANSOPRAZOLE	138530-94-6	C16H14F3N3O2S	antiulcer, proton pump inhibitor	DEXILANT
01504818	IBANDRONATE SODIUM	138926-19-9	C9H24NNaO8P2	bone resorption inhibitor, anthypercalcemic	BONIVA
01503234	PROPIOLACTONE	57-57-8	C3H4O2	antiinfective	BETAPRONE
01501119	PROGLUMIDE	6620-60-6	C18H26N2O4	anticholinergic	NULSA
01502269	CLOFARABINE	123318-82-1	C10H11ClFN5O3	antineoplastic	CLOLAR
01501127	ATENOLOL	29122-68-7	C14H22N2O3	beta adrenergic blocker	TENORMIN
01505497	SOLIFENACIN SUCCINATE	242478-37-1	C27H32N2O6	muscarinic M3 antagonist	VESICARE
01501134	PIMOZIDE	2062-78-4	C28H29F2N3O	antipsychotic	ORAP
01505462	SULISOBENZONE	4065-45-6	C14H12O6S	ultraviolet screen	SUNGARD
01501137	NEFOPAM	23327-57-3, 13669-70-0 [nefopam]	C17H19NO	analgesic	ACUPAN
01502267	VORINOSTAT	149647-78-9	C14H20N2O3	antineoplastic, histone deacetylase inhibitor	ZOLINZA
01502271	CAPECITABINE	154361-50-9	C15H22FN3O6	antineoplastic	XELODA
01505281	ZOLMITRIPTAN	139264-17-8	C16H21N3O2	antimigraine, 5HT[1B/1D] agonist	ZOMIG
01501142	SULFACHLORPYRIDAZINE	80-32-0	C10H9ClN4O2S	antibacterial	VETISULID
01502273	DOCETAXEL	148408-66-6	C43H59NO17	antineoplastic	TAXOTERE
01501144	SULFADIMETHOXINE	122-11-2	C12H14N4O4S	antibacterial	MADRIBON
01501147	SULFAMONOMETHOXINE	1220-83-3	C11H12N4O3S	antibacterial	PROSULFA
01502274	GEFITINIB	184475-35-2	C22H24ClFN4O3	antineoplastic	IRESSA
01502275	DASATINIB	863127-77-9	C22H28ClN7O3S	antineoplastic	SPRYCEL
01501150	SULPIRIDE	15676-16-1	C15H23N3O4S	dopamine receptor antagonist, antipsychotic	DOGMATYL
01502318	PALIPERIDONE	144598-74-4	C23H27FN4O3	schizopheria therapy	INVEGA
01501153	SULOCTIDIL	54063-56-8, 54767-75-8	C20H35NOS	peripheral vasodilator
01505817	RAMELTEON	196597-26-9	C16H21NO2	melatonin receptor agonist	ROZEREM
01501155	SULFAMETER	651-06-9	C11H12N4O3S	antibacterial	SULLA
01501156	SULFAMETHOXYPYRIDAZINE	80-35-3	C11H12N4O3S	antibacterial	MIDICEL
01504283	ARMODAFINIL	112111-43-0	C15H15NO2S	analeptic	NUVIGIL
01501171	SACCHARIN	81-07-2	C7H5NO3S	sweetener	GARANTOSE
01505458	PHENSUCCIMIDE	86-34-0	C11H11NO2	anticonvulsant	MILONTIN
01501175	FLURANDRENOLIDE	1524-88-5	C24H33FO6	antiinflammatory	CORDRAN
01503874	PIPERACETAZINE	3819-00-9	C24H30N2O2S	antipsychotic	QUIDE
01502357	LOFEXIDINE HYDROCHLORIDE	21498-08-8	C11H13Cl3N2O	antihypertensive	BRITLOFEX
01501187	FLUNISOLIDE	77326-96-6, 3385-03-3	C24H31FO6	antiinflammatory	AEROBID
01501196	FLUMETHASONE	2135-17-3	C22H28F2O5	antiinflammatory	FLUCORT
01501200	XYLAZINE	23076-35-9, 7361-61-7 [xylazine]	C12H16N2S	analgesic	ROMPUN
01501201	TOLAZAMIDE	1156-19-0	C14H21N3O3S	antidiabetic	TOLINASE
01501202	GALANTAMINE	357-70-0, 1953-04-4 [hydrobromide]	C17H21NO3	anticholinesterase, analgesic, antiAlzheimer	REMINYL
01506183	MEGLUTOL	503-49-1	C6H10O5	antihyperlipoproteinemia
01502281	FULVESTRANT	129453-61-8	C32H47F5O3S	antiestrogen	FASLODEX
01501215	KETOPROFEN	22071-15-4	C16H14O3	antiinflammatory	ACTRON
01501217	LISINOPRIL	83915-83-7, 76547-98-3 [anhydrous]	C21H31N3O5	ACE inhibitor	ZESTRIL
01503900	DABIGATRAN ETEXILATE MESYLATE	593282-20-3	C35H45N7O8S	antithrombotic, serine protease inhibitor	PRADAXA
01504107	TEPOXALIN	103475-41-8	C20H20ClN3O3	antipsoratic	ZUBRIN
01502020	FOLIC ACID	59-30-3	C19H19N7O6	hematopoietic vitamin	FOLICET
01502021	PHTHALYLSULFATHIAZOLE	85-73-4	C17H13N3O5S2	antibacterial
01502025	SUCCINYLSULFATHIAZOLE	116-43-8	C13H13N3O5S2	antibacterial	SULFASUXIDINE
01502026	TRANEXAMIC ACID	1197-18-8	C8H15NO2	hemostatic	CYKLOKAPRON
01502028	CEPHALEXIN	23325-78-2, 15686-71-2 [anhydrous]	C16H17N3O4S	antibacterial	KEFLEX
01502030	OXOLINIC ACID	14698-29-4	C13H11NO5	antibacterial	UTIBID
01502288	CANDESARTAN	139481-59-7	C24H20N6O3	antihypertensive, angiotensin II inhibitor
01504916	OCTINOXATE	5466-77-3	C18H26O3	sunscreen, UV-B absorber
01502289	TEMOZOLAMIDE	85622-93-1	C6H6N6O2	antineoplastic	TEMODAR
01505394	MOXIDECTIN	113507-06-5	C37H53NO8	anthelmintic, antiparasitic	CYDECTIN
01505539	FENOLDIPAM MESYLATE	67227-57-0	C17H20ClNO6S	antihypertensive, dopamine agonist	CORLOPAM
01502300	DIAVERIDINE	5355-16-18	C13H16N4O2	antibacterial
01502301	LOMUSTINE	13010-47-4	C9H16ClN3O2	antineoplastic	CEENU
01504418	VILAZODONE HYDROCHLORIDE	163521-12-8 (base)	C26H28ClN5O2	antidepressant, serotonin reuptake inhibitor, 5HT1A agonist	VIIBRYD
01502044	OFLOXACIN	82419-36-1	C18H20FN3O4	antibacterial	FLOXIN
01502046	BEZAFIBRATE	41859-67-0	C19H20ClNO4	antihyperlipidemic
01505720	ALGESTONE ACETOPHENIDE	24356-94-3	C29H36O4	antiacne, progestin	DROXONE
01502320	PENCICLOVIR	39809-25-1	C10H15N5O3	antiviral	DENAVIR
01502314	NEFAZODONE HYDROCHLORIDE	82752-99-6	C25H32ClN5O2	antidepressant	SERZONE
01505347	RIBOFLAVIN	83-88-5	C17H20N4O6	Vitamin B2; Vitamin cofactor; LD50(rat) 560 mg/kg ip	FLAVAXIN
01504174	BUPROPION	31677-93-7, 34911-55-2 [bupropion]	C13H19Cl2NO	antidepressant	WELLBUTRIN
01505306	ASPARTAME	22839-47-0	C14H18N2O5	sweetener	NUTRASWEET
01505742	ASCORBYL PALMITATE	137-66-6	C22H38O7	antioxidant	EMPROVE
01506188	TERPENE HYDRATE	2451-01-6	C10H22O3	expectorant
01505397	NIACINAMIDE	98-92-0	C6H6N2O	Vitamin B3; enzyme cofactor; anti-pellagra
01505270	PROPRANOLOL HYDROCHLORIDE (+/-)	318-98-9, 525-66-6 [propranolol]	C16H22ClNO2	antihypertensive, antianginal, antiarrhythmic	INDERAL
01500401	METHSCOPOLAMINE BROMIDE	155-41-9	C18H24BrNO4	anticholinergic	PAMINE
02300219	EDROPHONIUM CHLORIDE	116-38-1, 312-48-1 [edrophonium]	C10H16ClNO	acetylcholinesterase inhibitor	ENLON
02300009	TILORONE	27591-69-1, 27591-97-5 [tilorone]	C25H34N2O3	antiviral
02300061	CLOMIPRAMINE HYDROCHLORIDE	17321-77-6, 303-49-1 [clomipramine]	C19H24Cl2N2	antidepressant	ANAFRANIL
01504829	ARTESUNATE	182824-33-5	C19H28O8	antimalarial	ARSUMAX
01506193	TROCLOSENE POTASSIUM	2244-21-5	C3Cl2KN3O3	antiinfective	ACCEPTA 8505
01505880	DIFLORASONE DIACETATE	33564-31-7	C26H32F2O7	antiinflammatory, glucocorticoid	FLORONE
01506192	SODIUM MONOFLUOROPHOSPHATE	10163-15-2	FNa2O3P	dental carries prophylactic
01505113	FLUNIXIN MEGLUMINE	42461-84-7	C21H28F3N3O7	analgesic, antiinflammatory	BANAMINE
01501140	MEPHENESIN	59-47-2	C10H14O3	muscle relaxant (skeletal)	TOLSEROL
01505451	PREDNISOLONE TEBUTATE	7681-14-3	C27H38O6	antiinflammatory, glucocorticoid
01506086	SULFADOXINE	2447-57-6	C12H14N4O4S	antibacterial	FANASIL
01506069	FINASTERIDE	98319-26-7	C23H36N2O2	anti-androgen, alpha-reductase inhibitor	PROSCAR
01506082	PENTETIC ACID	67-43-6	C14H23N3O10	chelating agent, diagnostic aid
01506157	NIKETHAMIDE	59-26-7	C10H14N2O	analeptic	NIKETHYL
01505438	HYDROCORTISONE VALERATE	57524-89-7	C26H38O6	antiinflammatory, glucocorticoid	WESTCORT
01503421	RITANSERIN	87051-43-2	C27H25F2N3OS	antiserotonin	TISERTON
01505271	CROTAMITON	483-63-6	C13H17NO	antipruritic, scabicide	EURAX
01505369	ZOLPIDEM	82626-48-0	C19H21N3O	sedative, hypnotic	AMBIEN
01505729	DOCOSANOL	661-19-8	C22H46O	antiviral	ABREVA
00212037	MEQUINOL	150-76-5	C7H8O2	skin depigmentor
01502359	DIFLOXACIN HYDROCHLORIDE	91296-86-5	C21H20ClF2N3O3	antibacterial, DNA gyrase inhibitor	DICURAL
01500145	BETAMETHASONE VALERATE	2152-44-5	C27H37FO6	glucocorticoid	BETA-VAL
01500280	ERYTHROMYCIN	114-07-8	C37H67NO13	antibacterial	ERYDERM
01505973	CYPROHEPTADINE HYDROCHLORIDE	41354-29-4	C21H22ClN	H1-antihistamine, antipruritic	PERIACTIN
01500778	LIOTHYRONINE	6893-02-3	C15H12I3NO4	thyroid hormone blocker, antidepressant
01500568	THEOPHYLLINE	5967-84-0, 58-55-9 [anhydrous]	C7H8N4O2	bronchodilator	ELIXOPHYLLIN
01500583	TOLNAFTATE	2398-96-1	C19H17NOS	antifungal	TINACTIN
01500594	TRIMETHOBENZAMIDE HYDROCHLORIDE	554-92-7, 138-56-7 [trimethobenzamide]	C21H29ClN2O5	antiemetic	TIGAN
01502041	CEFAMANDOLE NAFATE	42540-40-9, 34444-01-4 [cefamandole]	C19H17N6NaO6S2	antibacterial	MANDOL
01506154	DIMETHYL FUMARATE	624-49-7	C6H8O4	immunomodulator
01502195	PIRACETAM	7491-74-9	C6H10N2O2	antinauseant	NORZETAM
01503092	GLUCONOLACTONE	90-80-2	C6H10O6	chelating agent
01503101	AZLOCILLIN SODIUM	37091-66-0	C20H22N5NaO6S	antibacterial	AZLIN
01503428	CHOLINE CHLORIDE	67-48-1, 62-49-7 [choline]	C5H14ClNO	choleretic, lipotropic, hepatoprotectant	LIPOTRIL
01503722	ATORVASTATIN CALCIUM	134523-03-8, 134523-00-5 [atorvastatin]	C33H33CaFNO5	antihyperlipidemic, HMGCoA reductase inhibitor	LIPITOR
01503932	OXYPHENCYCLIMINE HYDROCHLORIDE	125-52-0, 125-53-1 [oxyphencyclimine]	C20H29ClN2O3	anticholinergic	DARICON
01503935	PROPAFENONE HYDROCHLORIDE	34183-22-7, 54063-53-5 [propafenone]	C21H28ClNO3	antiarrhythmic	RYTHYMOL
01503975	FLUCONAZOLE	86386-73-4	C13H12F2N6O	antifungal	DIFLUCAN
01503977	LOVASTATIN	75330-75-5	C24H36O5	antihyperlipidemic, HMGCoA reductase inhibitor	MEVACOR
01503692	BLEOMYCIN (bleomycin B2 shown)	9041-93-4, 11056-06-7 [bleomycin]	C58H94N20O26S4	antineoplastic	BLENOXANE
01506104	ACESULFAME POTASSIUM	55589-62-3	C4H4KNO4S	sweetener	SUNETT
01504094	TENIPOSIDE	29767-20-2	C32H32O13S	antineoplastic	VUMON
01504105	TANNIC ACID	1401-55-4	C76H52O46	nonspecific enzyme/receptor blocker
01502006	CARPROFEN	53716-49-7	C15H12ClNO2	antiinflammatory, analgesic	RIMADYL
01503978	HYDROXYCHLOROQUINE SULFATE	747-36-4, 118-42-3 [hydroxychloroquine]	C18H28ClN3O5S	antimalarial, lupus suppressant	PLAQUENIL
01503611	PENTOXIFYLLINE	6493-05-6	C13H18N4O3	PDE inhibitor, bronchodilator, vasodilator	PENTOXIL
01504148	MEPIVACAINE HYDROCHLORIDE	1722-62-9, 96-88-8 [mepivacaine]	C15H23ClN2O	anesthetic (local)	CARBOCAINE
01504152	NILUTAMIDE	63612-50-0	C12H10F3N3O4	antiandrogen	NILANDRON
01504184	AMINOLEVULINIC ACID HYDROCHLORIDE	5451-09-2	C5H10ClNO3	antineoplastic	LEVULAN
01503078	ANIRACETAM	72432-10-1	C12H13NO3	cognitive enhancer
01504229	METAXALONE	1665-48-1	C12H15NO3	muscle relaxant (skeletal)	SKELAXON
01504211	CHLOROGUANIDE HYDROCHLORIDE	637-32-1	C11H17Cl2N5	antimalarial	PALUDRINE
01504231	CLARITHROMYCIN	81103-11-9	C38H69NO13	antibacterial	BIAXIN
01506123	MODALINE SULFATE	2856-75-9	C10H17N3O4S	antidepressant, antisecretory
01506101	PROTIRELIN	24305-27-9	C16H22N6O4	prothyrotropin	THYPINONE
01500649	THEOBROMINE	83-67-0	C7H8N4O2	diuretic, bronchodilator, cardiotonic	THESODATE
01504263	ROSIGLITAZONE MALEATE	122320-73-4	C22H23N3O7S	antidiabetic	AVANDIA
01504268	LOSARTAN	124750-99-8, 114798-26-4 [losartan]	C22H23ClN6O	antihypertensive, AT1 angiotensin II antagonist	COZAAR
01505020	HOMOSALATE	118-56-9	C16H22O3	UV screen, analgesic	EUSOLEX
00300618	SALICYLANILIDE	87-17-2	C13H11NO2	antipyretic, fungicide	SALINIDOL
01505022	PROPOFOL	2078-54-8	C12H18O	anesthetic	DIPRIVAN
01500675	OLEANDOMYCIN PHOSPHATE	3922-90-5 (base)	C35H64NO16P	antibacterial	MATROMYCIN
02300292	MIANSERIN HYDROCHLORIDE	21535-47-7, 24219-97-4 [mianserin]	C18H21ClN2	5HT antagonist	ATHYMIL
01505209	VALSARTAN	137862-53-4	C24H29N5O3	Angiotensin II inhibitor, antihypertensive	DIOVAN
00200331	SALSALATE	552-94-3	C14H10O5	analgesic	DISALSID
00300024	HYDROCORTISONE	50-23-7	C21H30O5	glucocorticoid, antiinflammatory	HYDROCORTONE
01505321	RIFAXIMIN	80621-81-4	C43H51N3O11	antibacterial, RNA synthesis inhibitor	XIFAXAN
01506124	ADRENOLONE HYDROCHLORIDE	62-13-5, 99-45-6 (base)	C9H12ClNO3	adrenergic (opthalmic)	STRYPHNASAL
01502351	IMIQUIMOD	99011-02-6	C14H16N4	immunomodulator	ALDARA
01505292	NONOXYNOL-9	26027-38-3	C33H60O10	spermatocide, contraceptive	CONCEPTROL
01505366	RANOLAZINE	95635-55-5	C24H33N3O4	antianginal, antiischemic	RANEXA
00211468	DANTHRON	117-10-2	C14H8O4	cathartic	DORBANE
01505376	ACEDAPSONE	77-46-3	C16H16N2O4S	antimalarial, leprostatic	HANSOLAR
01505385	ATOMOXETINE HYDROCHLORIDE	82248-59-7	C16H20ClNO	norepinephrine reuptake inhibitor	STRATTERA
00300029	DESOXYCORTICOSTERONE ACETATE	56-47-3	C23H32O4	mineralocorticoid	PERCOTEN
01505389	TRAMADOL HYDROCHLORIDE	36282-47-0	C16H26ClNO2	analgesic	ULTRAM
01505392	TERBINAFINE HYDROCHLORIDE	78628-80-5, 91161-71-6(base)	C21H26ClN	antifungal	LAMISIL
01505801	TOPIRAMATE	97240-79-4	C12H21NO8S	anticonvulsant, antimigraine, GABA-A agonist, AMP/kinate glutamate receptor antagonist, carbonic anhydrase inhibitor	TOPAMAX
01505802	GEMIFLOXACIN MESYLATE	204519-65-3	C19H24FN5O7S	antibacterial	FACTIVE
01505803	PRAVASTATIN SODIUM	81131-70-6	C23H35NaO7	antihyperlipidemic, HMGCoA reductase inhibitor	PRAVACHOL
01505811	LEVALBUTEROL HYDROCHLORIDE	50293-90-8	C13H22ClNO3	bronchodilator, tocolytic	XOPENEX
01505814	METFORMIN HYDROCHLORIDE	1115-70-4, 657-24-9(metformin)	C4H12ClN5	antidiabetic	FORTAMET
01505816	PREGABALIN	148553-50-8	C8H17NO2	anticonvulsant	LYRICA
01505820	TOPOTECAN HYDROCHLORIDE	119413-54-6	C23H24ClN3O5	antineoplastic; topoisomerase I inhibitor
02300176	PHENOXYBENZAMINE HYDROCHLORIDE	63-92-3, 59-96-1 [phenoxybenzamine]	C18H23Cl2NO	alpha adrenergic blocker	DIBENZYLINE
01500680	ARECOLINE HYDROBROMIDE	300-08-3, 63-75-2 [arecoline]	C8H14BrNO2	anthelmintic (Cestodes), hypotensive, cathartic
01503432	MEPARTRICIN	11121-32-7	C60H88N2O19	antifungal, antiprotozoal
01505818	PANTOPRAZOLE	102625-70-7	C16H15F2N3O4S	proton pump inhibitor, gastric acid release inhibitor, antiulcer	PROTONIX
02300241	LOPERAMIDE HYDROCHLORIDE	34552-83-5, 53179-11-6 [loperamide]	C29H34Cl2N2O2	Ca channel blocker	IMODIUM
02300332	PODOFILOX	518-28-5	C22H22O8	antineoplastic, inhibits microtubule assembly, and human DNA topoisomerase II; antimitotic agent	CONDYLOX
02300205	LEVODOPA	59-92-7	C9H11NO4	antiparkinsonian	LARADOPA
01503221	ETHISTERONE	434-03-7	C21H28O2	progestogen
01503721	ENROFLOXACIN	93106-60-6	C19H22FN3O3	antibacterial	BAYTRIL
00300548	SPARTEINE SULFATE	6160-12-9, 299-39-8 [anhydrous]	C15H28N2O4S	oxytocic
00300034	TESTOSTERONE PROPIONATE	57-85-2	C22H32O3	androgen, antineoplastic	VIRORMONE
01503240	PYRIDOSTIGMINE BROMIDE	101-26-8, 155-97-5 [pyridostigmine]	C9H13BrN2O2	cholinergic	MESTINON
01506067	ENILCONAZOLE SULFATE	35554-44-0	C14H16Cl2N2O5S	antifungal	CLINAFARM
01505725	BETAMETHASONE SODIUM PHOSPHATE	151-73-5	C22H28FNa2O8P	antiinflammatory, glucocorticoid	CELESTONE
01502113	AZASERINE	115-02-6	C5H7N3O4	antineoplastic, amino acid antagonist
01504218	ACRISORCIN	7527-91-5	C25H28N2O2	antifungal	AKRINOL
01503892	DYCLONINE HYDROCHLORIDE	586-60-7	C18H27NO2	anesthetic (local)	DYCLONE
00307023	TESTOSTERONE	58-22-0	C19H28O2	androgen, antineoplastic	TESTIM
01502355	LEVONORGESTREL	797-63-7	C21H28O2	progestin	MIRENA
00310039	alpha-TOCHOPHEROL	59-02-9	C29H50O2	vitamin E, antioxidant
00310040	alpha-TOCHOPHERYL ACETATE	58-95-7	C31H52O3	vitamin E	EPHYNAL
01505715	PANTOTHENIC ACID(d) Na salt	63409-48-3	C9H16NNaO5	vitamin B5
00330002	MITOMYCIN	50-07-7	C15H18N4O5	antineoplastic	MUTAMYCIN
01505777	DIATRIZOIC ACID	117-96-4	C11H9I3N2O4	radiopaque agent	UROVIST
01500448	OXACILLIN SODIUM	7240-38-2, 1173-88-2 [anhydrous], 66-79-5 [oxacillin]	C19H18N3NaO5S	antibacterial	BACTOCILL
00330082	MITOTANE	53-19-0	C14H10Cl4	insecticide, antineoplastic	LYSODREN
01500252	DIMERCAPROL	59-52-9	C3H8OS2	chelating agent (As, Au, Hg antidote)	BAL
01500516	PSEUDOEPHEDRINE HYDROCHLORIDE	345-78-8, 90-82-4 [pseudoephedrine]	C10H16ClNO	decongestant	SUDAFED
01505485	PHYTONADIONE	84-80-0	C31H46O2	vitamin K1	AQUAMEPHYTON
01502345	URACIL	66-22-8	C4H4N2O2	antineoplastic
01505348	RILUZOLE	1744-22-5	C8H5F3N2OS	anticonvulsant, glutamate release inhibitor, anti-ALS	RILUTEK
01503864	BENZONATATE	104-31-4	C30H53NO11	antitussive	TESSALON
01500102	ACETAZOLAMIDE	59-66-5	C4H6N4O3S2	carbonic anhydrase inhibitor, diuretic, antiglaucoma	ACETAMOX
01500103	ACETOHYDROXAMIC ACID	546-88-3	C2H5NO2	urease inhibitor, antiurolithic, antbacterial	LITHOSTAT
01500104	ACETYLCHOLINE CHLORIDE	60-31-1, 51-84-3 [acetylcholine]	C7H16ClNO2	cholinergic, antiarrhythmic, miotic, vasodilator (peripheral)	ACECOLINE
01500105	ACETYLCYSTEINE	616-91-1	C5H9NO3S	mucolytic	MUCOMYST
01500107	ADENOSINE	58-61-7	C10H13N5O4	antiarrhythmic, cardiac depressant	ADENOCARD
01500108	ALLOPURINOL	315-30-0	C5H4N4O	antihyperuricemia, antigout, antiurolithic	ZYLOPRIM
01500109	ALVERINE CITRATE	5560-59-8, 150-59-4 [alverine]	C26H35NO7	anticholinergic	SPASMAVERINE
01500110	AMANTADINE HYDROCHLORIDE	665-66-7, 768-94-5 [amantadine]	C10H18ClN	antiviral, antiparkinsonian; treatment of drug-induced extrapyrimidal reactions	SYMADINE
01500111	AMIKACIN SULFATE	39831-55-5, 37517-28-5 [amikacin]	C22H47N5O21S2	antibacterial	AMIKIN
01500112	AMILORIDE HYDROCHLORIDE	17440-83-4, 2016-88-8 [anhydrous], 2609-46-3 [amiloride]	C6H9Cl2N7O	Na+ channel inhibitor, diuretic	MIDAMOR
01500114	AMINOCAPROIC ACID	60-32-2	C6H13NO2	hemostatic	AMICAR
01500115	AMINOGLUTETHIMIDE	125-84-8	C13H16N2O2	aromatase inhibitor, antineoplastic, testosterone suppressant	CYTADREN
01500116	AMINOSALICYLATE SODIUM	6018-19-5	C7H6NNaO3	antibacterial, tuberculostatic	PAMISYL SODIUM
01500117	AMITRIPTYLINE HYDROCHLORIDE	549-18-8	C20H24ClN	antidepressant	ELAVIL
01500119	AMODIAQUINE DIHYDROCHLORIDE	6398-98-7, 69-44-3 [anhydrous], 86-42-0 [amodiaquine]	C20H24Cl3N3O	antimalarial	CAMOQUIN
01500120	AMOXICILLIN	61336-70-7, 26787-78-0 [anhydrous]	C16H19N3O5S	antibacterial	AMOXIL
01500122	AMPHOTERICIN B	1397-89-3	C47H73NO17	antifungal	ABELCET
01500123	AMPICILLIN SODIUM	69-52-3, 69-53-4 [ampicillin]	C16H18N3NaO4S	antibacterial	OMNIPEN
01500138	BENZETHONIUM CHLORIDE	121-54-0	C27H42ClNO2	antiinfective (topical)	PHEMERIDE
01500127	ANTHRALIN	480-22-8, 1143-38-0	C14H10O3	antipsoriatic	ANTRADERM
01500128	ANTIPYRINE	60-80-0	C11H12N2O	analgesic	PARODYNE
01500126	ANTAZOLINE PHOSPHATE	154-68-7, 91-75-8 [antazoline]	C17H22N3O4P	antihistaminic	ANTISTINE PHOSPHATE
01500129	APOMORPHINE HYDROCHLORIDE	41372-20-7, 314-19-2 [anhydrous], 58-00-4 [apomorphine]	C17H18ClNO2	emetic, antiparkinsonian, erextile dysfunction therapy	APOKYN
01506174	HYMECHROME	90-33-5	C10H8O3	choloretic, spasmolytic, sunscreen	CANTABILINE
01500131	ATROPINE SULFATE	51-55-8, 5908-99-6 [atropine sulfate], 55-48-1 [anhydrous]	C17H25NO7S	anticholinergic, mydriatic	ATROPISOL
01505976	DOXAZOSIN MESYLATE	77883-43-3	C24H29N5O8S	antihypertensive	CARDURA
01500133	AZATHIOPRINE	446-86-6	C9H7N7O2S	immunosuppressant, antineoplastic, antirheumatic	AZANIN
01500134	BACITRACIN	1405-87-4	C66H103N17O16S	antibacterial
01500135	BACLOFEN	1134-47-0	C10H12ClNO2	muscle relaxant (skeletal)	KEMSTRO
01500136	BECLOMETHASONE DIPROPIONATE	5534-09-8, 4419-39-0 [beclomethasone]	C28H37ClO7	antiasthmatic, topical antiinflammatory	BECLOVENT
01500124	AMPROLIUM	121-25-5	C14H20Cl2N4	coccidiostat	AMPROL
01500137	BENSERAZIDE HYDROCHLORIDE	322-35-0	C10H16ClN3O5	decarboxylase inhibitor	MADOPA
01500139	BENZOCAINE	94-09-7	C9H11NO2	anesthetic (topical)	ANBESOL
01500141	BENZTHIAZIDE	91-33-8	C15H14ClN3O4S3	diuretic, antihypertensive	AQUATAG
01500143	beta-CAROTENE	7235-40-7	C40H56	antioxidant; provitamin A	SOLATENE
01500144	BETAMETHASONE	378-44-9	C22H29FO5	glucocorticoid, antiinflammatory	CELESTONE
01500146	BETHANECHOL CHLORIDE	590-63-6, 674-38-4 [bethanechol]	C7H17ClN2O2	cholinergic	DUVOID
01500147	BISACODYL	603-50-9	C22H19NO4	cathartic	DULCOLAX
01500148	BITHIONATE SODIUM	97-18-7	C12H4Cl4Na2O2S	anthelmintic, antiseptic	LOROTHIDOL
01500151	BROMOCRIPTINE MESYLATE	22260-51-1, 25614-03-3 [bromocriptine]	C33H44BrN5O8S	prolactin inhibitor, antiparkinsonian	PARLODEL
01500152	BUSULFAN	55-98-1	C6H14O6S2	antineoplastic, alkylating agent	MYLERAN
01500155	CAFFEINE	58-08-2, 5743-12-4 [monohydrate]	C8H10N4O2	CNS stimulant	NODOZ
01500156	CAMPHOR (1R)	464-49-3; 76-22-2	C10H16O	analgesic, antiinfective, antipruritic
01500157	CAPREOMYCIN SULFATE	1405-37-4, 11003-38-6 [capreomycin]	C25H46N14O12S	antibacterial, tuberculostatic	CAPASTAT
01500158	CARBACHOL	51-83-2	C6H15ClN2O2	cholinergic, miotic	JESTRYL
01500159	CARBAMAZEPINE	298-46-4	C15H12N2O	analgesic, anticonvulsant	TEGRETOL
01500160	CARBENICILLIN DISODIUM	4800-94-6, 4697-36-3 [carbenicillin]	C17H16N2Na2O6S	antibacterial	CARBECIN
01500161	CARBINOXAMINE MALEATE	3505-38-2, 486-16-8 [carbinoxamine]	C20H23ClN2O5	antihistaminic	CLISTIN
01500162	CARISOPRODOL	78-44-4	C12H24N2O4	muscle relaxant (skeletal)	SOMA
01500163	CEFADROXIL	66592-87-8, 50370-12-2 [anhydrous], 119922-89-9 [hemihydrate]	C16H17N3O5S	antibacterial	DURICEF
01500165	CEFOTAXIME SODIUM	64485-93-4, 63527-52-6 [cefotaxime]	C16H16N5NaO7S2	antibacterial	CLAFORAN
01500166	CEPHALOTHIN SODIUM	58-71-9, 153-61-7 [cephalothin]	C16H15N2NaO6S2	antibacterial	KEFLIN
01500167	CEPHAPIRIN SODIUM	24356-60-3, 21593-23-7 [cephapirin]	C17H16N3NaO6S2	antibacterial	CEFADYL
01500168	CEPHRADINE	38821-53-3 [anhydrous], 58456-86-3 [dihydrate], 31828-50-9 [non-stoichiometric hydrate]	C16H19N3O4S	antibacterial	ANSPOR
01500169	CETYLPYRIDINIUM CHLORIDE	6004-24-6, 123-03-5 [anhydrous]	C21H38ClN	antiinfective (topical)	CEPACOL
01500171	CHLORAMBUCIL	305-03-3	C14H19Cl2NO2	antineoplastic, alkylating agent	LEUKERAN
01500172	CHLORAMPHENICOL PALMITATE	530-43-8	C27H42Cl2N2O6	antibacterial, antirickettsial	CHLOROPAL
01500173	CHLORAMPHENICOL SODIUM SUCCINATE	982-57-0, 56-75-7 [chloramphenicol]	C15H15Cl2N2NaO8	antibacterial, antirickettsial, inhibits protein synthesis	GLOBENICOL
01500174	CHLORAMPHENICOL	56-75-7	C11H12Cl2N2O5	antibacterial, antirickettsial, inhibits protein synthesis	CHLOROMYCETIN
01500175	CHLORCYCLIZINE HYDROCHLORIDE	1620-21-9, 82-93-9 [base]	C18H22Cl2N2	H1-antihistamine	DI-PARALENE
01500177	CHLORHEXIDINE DIHYDROCHLORIDE	3697-42-5, 55-56-1 [chlorhexidine]	C22H32Cl4N10	antibacterial (topical), disinfectant	LISIUM
01502367	SODIUM CYCLAMATE	100-88-9(acid)	C6H12NNaO3S	sweetener	SUCARYL SODIUM
01500179	CHLOROQUINE DIPHOSPHATE	50-63-5	C18H32ClN3O8P2	antimalarial, antiamebic, antirheumatic, intercalating agent	ARALEN
01500180	CHLOROTHIAZIDE	58-94-6	C7H6ClN3O4S2	diuretic, antihypertensive	DIURIL
02300229	GLYBURIDE	10238-21-8	C23H28ClN3O5S	antihyperglycemic	GLYNASE
01500182	CHLOROXYLENOL	88-04-0	C8H9ClO	antibacterial, topical and urinary antiseptic	DETTOL
01500183	CHLORPHENIRAMINE MALEATE	113-92-8, 132-22-9 [chlorpheniramine]	C20H23ClN2O4	antihistaminic	TELDRIN
01500184	CHLORPROMAZINE	50-53-3	C17H19ClN2S	antiemetic, antipsychotic	THORAZINE
01500185	CHLORPROPAMIDE	94-20-2	C10H13ClN2O3S	antidiabetic	DIABINESE
01500186	CHLORTETRACYCLINE HYDROCHLORIDE	64-72-2	C22H24Cl2N2O8	antibacterial, antiamebic, Ca chelator, hepatotoxic; inhibits protein synthesis	AUREOMYCIN
01500187	CHLORTHALIDONE	77-36-1	C14H11ClN2O4S	diuretic, antihypertensive	THALITONE
01500188	CHLORZOXAZONE	95-25-0	C7H4ClNO2	muscle relaxant (skeletal)	PARAFON
01505887	FELODIPINE	72509-76-3	C18H19Cl2NO4	vasodilator, Ca channel blocker	PLENDIL
01500190	CINOXACIN	28657-80-9	C12H10N2O5	antibacterial	CINOBAC
01500191	CLEMASTINE FUMARATE	14976-57-9, 15686-51-8 (base)	C25H30ClNO5	antihistaminic	TAVIST
01500192	CLIDINIUM BROMIDE	3485-62-9	C22H26BrNO3	anticholinergic	QUARZAN
01500193	CLINDAMYCIN HYDROCHLORIDE	21462-39-5, 58207-19-5 [monohydrate], 18323-44-9 [clindamycin]	C18H34Cl2N2O5S	antibacterial, inhibits protein synthesis	CLINSOL
01500196	CLOMIPHENE CITRATE	50-41-9, 911-45-5 [clomiphene]	C32H36ClNO8	gonad stimulating principle	CLOMID
01500198	CLONIDINE HYDROCHLORIDE	4205-91-8, 4205-90-7 [clonidine]	C9H10Cl3N3	antihypertensive	CATAPRES
01500200	CLOTRIMAZOLE	23593-75-1	C22H17ClN2	antifungal	MYCELEX
01500201	CLOXACILLIN SODIUM	7081-44-9, 642-78-4 [anhydrous]	C19H17ClN3NaO5S	antibacterial	TEGOPEN
01500202	CLOXYQUIN	130-16-5	C9H6ClNO	antibacterial, antifungal
01500205	COLCHICINE	64-86-8	C22H25NO6	antimitotic, antigout agent
01500206	COLISTIMETHATE SODIUM	8068-28-8, 21362-08-3 [replaced]	C57H103N16Na5O28S5	antibacterial	COLOMYCIN
01500207	CORTISONE ACETATE	50-04-4, 53-06-5 [cortisone]	C23H30O6	glucocorticoid	CORTONE
01500208	COTININE	486-56-6, 5695-98-7[fumarate]	C10H12N2O	antidepressant
01505374	VARDENAFIL HYDROCHLORIDE	224789-15-5	C23H33ClN6O4S	erectile dysfunction, PD5 inhibitor	LEVITRA
01500210	CROMOLYN SODIUM	15826-37-6, 16110-51-3 [cromolyn]	C23H14Na2O11	antiasthmatic, antiallergy	INTAL
01500211	CYCLIZINE	82-92-8	C18H22N2	H1 antihistamine
01500212	CYCLOPENTOLATE HYDROCHLORIDE	5870-29-1, 512-15-2 [cyclopentolate]	C17H26ClNO3	mydriatic	ALPENTOLATE
01500213	CYCLOPHOSPHAMIDE	6055-19-2, 50-18-0 [anhydrous]	C7H17Cl2N2O3P	antineoplastic, alkylating agent	CYTOXAN
01500215	CYCLOSERINE (D)	68-41-7	C3H6N2O2	antibacterial (tuberculostatic)	SEROMYCIN
01505995	BUTYL PARABEN	94-26-8	C11H14O3	antifungal, preservative
01500217	CYTARABINE	147-94-4	C9H13N3O5	antineoplastic, antiviral, antimetabolite	DEPOCYT
02300161	AMOXAPINE	14028-44-5	C17H16ClN3O	antidepressant, inhibits norepinephrine uptake	ASENDIN
01500220	DANAZOL	17230-88-5	C22H27NO2	anterior pituitary suppressant	DANOCRINE
01500222	DAPSONE	80-08-0	C12H12N2O2S	antibacterial, leprostatic, dermatitis herpetiformis suppressant
01500223	DAUNORUBICIN	20830-81-3	C27H29NO10	antineoplastic	DAUNOXOME
01500225	DEHYDROCHOLATE SODIUM	145-41-5	C24H33NaO5	choleretic	DECHOLIN SODIUM
01500226	DEMECLOCYCLINE HYDROCHLORIDE	127-33-3	C21H22Cl2N2O8	antibacterial	DECLOMYCIN
01500227	DESIPRAMINE HYDROCHLORIDE	58-28-6, 50-47-5 [desipramine]	C18H23ClN2	antidepressant	NORPRAMIN
01500230	DEXAMETHASONE	50-02-2	C22H29FO5	glucocorticoid	MAXIDEX
01500231	DEXAMETHASONE ACETATE	55812-90-3, 1177-87-3 [anhydrous]	C24H31FO6	glucocorticoid, antiinflammatory	DECADRON
01500224	DEFEROXAMINE MESYLATE	138-14-7, 70-51-9 [deferoxamine]	C26H52N6O11S	chelating agent (Fe & Al)	DESFERAL
01500232	DEXAMETHASONE SODIUM PHOSPHATE	2392-39-4, 312-93-6 [dexamethasone 21-(dihydrogen phosphate)]	C22H28FNa2O8P	glucocorticoid, antiinflammatory	HEXADROL
01506160	FELBINAC	5728-52-9	C14H12O2	antiinflammatory	TRAXAM
01500235	DIBENZOTHIOPHENE	132-65-0	C12H8S	keratolytic
01500236	DIBUCAINE HYDROCHLORIDE	61-12-1, 85-79-0 [dibucaine]	C20H30ClN3O2	anesthetic (local)	NUPERCAINAL
01500237	DICLOFENAC SODIUM	15307-79-6	C14H10Cl2NNaO2	antiinflammatory	VOLATREN
01500238	DICLOXACILLIN SODIUM	13412-64-1, 343-55-5 [anhydrous], 3116-76-5 [dicloxacillin]	C19H16Cl2N3NaO5S	antibacterial	DYNAPEN
01500239	DICUMAROL	66-76-2	C19H12O6	anticoagulant	DICUMOL
01500240	DICYCLOMINE HYDROCHLORIDE	67-92-5, 77-19-0 [dicyclomine]	C19H36ClNO2	anticholinergic	BENTYL
01500241	DIENESTROL	84-17-3, 13029-44-2 [//E,E//]	C18H18O2	estrogen	ESTRAGUARD
01500242	DIETHYLCARBAMAZINE CITRATE	1642-54-2, 90-89-1 [diethylcarbamazine]	C16H29N3O8	anthelmintic	HETRAZAN
01500244	DIETHYLSTILBESTROL	56-53-1	C18H20O2	estrogen	STILBESTROL
01500245	DIFLUNISAL	22494-42-4	C13H8F2O3	analgesic, antiinflammatory	DOLOBID
01500246	DIGITOXIN	71-63-6	C41H64O13	inotropic, cardiotonic	CRYSTODIGIN
01500247	DIGOXIN	20830-75-5	C41H64O14	cardiac stimulant	LANOXIN
01500248	DIHYDROERGOTAMINE MESYLATE	6190-39-2	C34H41N5O8S	vasoconstrictor, antimigraine	MIGRANAL
01500249	DIHYDROSTREPTOMYCIN SULFATE	5490-27-7, 128-46-1 [dihydrostreptomycin]	C21H43N7O16S	antibacterial, tuberculostatic
01500251	DIMENHYDRINATE	523-87-5	C24H28ClN5O3	antiemetic	DRAMAMINE
01500253	DIMETHADIONE	695-53-4	C5H7NO3	anticonvulsant
01500255	DIOXYBENZONE	131-53-3	C14H12O4	ultraviolet screen
01500256	DIPHENHYDRAMINE HYDROCHLORIDE	147-24-0	C17H22ClNO	antihistaminic	BENADRIL
01500258	DIPHENYLPYRALINE HYDROCHLORIDE	132-18-3 147-20-6 [diphenylpyraline]	C19H24ClNO	antihistaminic	HISPRIL
01500259	DIPYRIDAMOLE	58-32-2	C24H40N8O4	coronary vasodilator	PERSANTINE
01601020	DIETHYLTOLUAMIDE	134-62-3	C12H17NO	insect repellant	DEET
01500261	DISOPYRAMIDE PHOSPHATE	3737-09-5	C21H32N3O5P	antiarrhythmic	NORPACE
01502380	DEFLAZACORT	14484-47-0	C25H31NO6	antiinflammatory	CALCORT
01500263	DOPAMINE HYDROCHLORIDE	62-31-7, 51-61-6 [dopamine]	C8H12ClNO2	cardiotonic, antihypotensive	INTROPIN
01500264	DOXEPIN HYDROCHLORIDE	1229-29-4, 1668-19-5 [doxepin], 4698-39-9 [(//E//)-isomer], 25127-31-5 [(//Z//)-isomer]	C19H22ClNO	antidepressant	SINEQUAN
01500266	DOXYCYCLINE HYDROCHLORIDE	17086-28-1, 564-25-0 [anhydrous]	C22H25ClN2O8	antibacterial	PERIOSTAT
01500267	DOXYLAMINE SUCCINATE	562-10-7, 469-21-6 [doxylamine]	C21H28N2O5	antihistaminic, hypnotic	DECAPRYN
01500268	DYCLONINE HYDROCHLORIDE	536-43-6, 586-60-7 [dyclonine]	C18H28ClNO2	anesthetic (topical)	DYCLONE
01500269	DYPHYLLINE	479-18-5	C10H14N4O4	PDE inhibitor, bronchodilator, vasodilator	LUFYLLIN
01500270	TRISODIUM ETHYLENEDIAMINE TETRACETATE	150-38-9	C10H16N2Na3O8	chelating agent, antioxidant	LIMCLAIR
01500272	EMETINE DIHYDROCHLORIDE	316-42-7, 483-18-1 [emetine]	C29H42Cl2N2O4	inhibits RNA, DNA and protein synthesis
01500274	EPINEPHRINE BITARTRATE	51-42-3	C13H19NO9	adrenergic agonist, bronchodilator, antiglaucoma agent	BRONITIN
01500275	EQUILIN	474-86-2	C18H20O2	estrogen
01500276	ERGOCALCIFEROL	50-14-6	C28H44O	antirachitic vitamin; LD50 (rat) 56 mg/kg po	DRISDOL
02300325	METOLAZONE	17560-51-9	C16H16ClN3O3S	diuretic, antihypertensive	ZAROXOLYN
01500279	ERYTHROMYCIN ETHYLSUCCINATE	1264-62-6, 114-07-8 [erythromycin]	C43H75NO16	antibacterial	ERYPED
01500282	ESTRADIOL	50-28-2	C18H24O2	estrogen	VIVELLE
01500283	ESTRADIOL CYPIONATE	313-06-4	C26H36O3	estrogen	DEPO
01500284	ESTRADIOL VALERATE	979-32-8	C23H32O3	estrogen	DELESTRGEN
01500285	ESTRIOL	50-27-1, 514-68-1 [as, succinate]	C18H24O3	estrogen	THEELOL
01500286	ESTRONE	53-16-7	C18H22O2	estrogen	THEELIN
01500287	ETHACRYNIC ACID	58-54-8	C13H12Cl2O4	diuretic	EDECRIN
01500288	ETHAMBUTOL HYDROCHLORIDE	1070-11-7, 74-55-5 [ethambutol]	C10H26Cl2N2O2	antibacterial (tuberculostatic)	MYAMBUTOL
01500291	ETHINYL ESTRADIOL	57-63-6	C20H24O2	estrogen, plus progestogen as oral contraceptive	ESTINYL
01500292	ETHIONAMIDE	536-33-4	C8H10N2S	antibacterial, tuberculostatic	TRECATOR
01500293	ETHOPROPAZINE HYDROCHLORIDE	1094-08-2, 522-00-9 [ethopropazine]	C19H25ClN2S	antiparkinsonian, anticholinergic	PARSIDOL
01500295	EUCATROPINE HYDROCHLORIDE	536-93-6, 100-91-4 [eucatropine]	C17H26ClNO3	anticholinergic (opthalmic)
01500296	EUGENOL	97-53-0	C10H12O2	analgesic (topical), antiseptic, antifungal
01500299	FLUDROCORTISONE ACETATE	514-36-3, 127-31-1 [fludrocortisone]	C23H31FO6	mineralocorticoid	FLORINEF
01500300	FLUMETHAZONE PIVALATE	2002-29-1, 2135-17-3 [flumethasone]	C27H36F2O6	glucocorticoid, antiinflammatory	LOCORTEN
01500302	FLUOCINOLONE ACETONIDE	67-73-2	C24H30F2O6	glucocorticoid, antiinflammatory	RETISERT
01500303	FLUOCINONIDE	356-12-7	C26H32F2O7	antiinflammatory, glucocorticoid	LIDEX
01500304	FLUOROMETHOLONE	426-13-1	C22H29FO4	glucocorticoid, antiinflammatory	OXYLONE
01500305	FLUOROURACIL	51-21-8	C4H3FN2O2	antineoplastic, pyrimidine antimetabolite	CARAC
01500308	FLURBIPROFEN	5104-49-4	C15H13FO2	antiinflammatory, analgesic	ANSAID
01500309	FURAZOLIDONE	67-45-8	C8H7N3O5	antibacterial	FUROXONE
01500310	FUROSEMIDE	54-31-9	C12H11ClN2O5S	diuretic, antihypertensive	LASIX
01500311	FUSIDIC ACID	6990-06-3	C31H48O6	antibacterial	FUCIDINE
01500312	GALLAMINE TRIETHIODIDE	65-29-2, 153-76-4 [gallamine]	C30H60I3N3O3	muscle relaxant (skeletal)	FLAXADIL
01500313	GEMFIBROZIL	25812-30-0	C15H22O3	antihyperlipoproteinemic	LOPID
01500314	GENTAMICIN SULFATE	1405-41-0, 1403-66-3 [gentamicin]	C21H45N5O11S	antibacterial	GARAMYCIN
01500315	GENTIAN VIOLET	548-62-9	C25H30ClN3	antibacterial, anthelmintic	GVS
01500316	GLUCOSAMINE HYDROCHLORIDE	3416-24-8	C6H14ClNO5	antiarthritic
01500319	GRAMICIDIN (gramicidin A shown)	1405-97-6	C99H140N20O17	antibacterial
01500321	GUAIFENESIN	93-14-1	C10H14O4	expectorant	MUCINEX
01500322	GUANABENZ ACETATE	23256-50-0	C10H12Cl2N4O2	antihypertensive	WYTENSIN
01500323	GUANETHIDINE MONOSULFATE	645-43-2, 55-65-2 [guanethidine]	C10H24N4O4S	antihypertensive, mitotic agent	ISMELIN
01500324	HALAZONE	80-13-7	C7H5Cl2NO4S	antiinfectant
01500325	HALOPERIDOL	52-86-8	C21H23ClFNO2	antidyskinetic, antipsychotic	HALDOL
01500327	HETACILLIN POTASSIUM	5321-32-4, 3511-16-8 [hetacillin]	C19H22KN3O4S	antibacterial	VERSAPEN
01500328	HEXACHLOROPHENE	70-30-4	C13H6Cl6O2	antiinfective (topical)	PHISOHEX
01500330	HEXYLRESORCINOL	136-77-6	C12H18O2	anthelmintic, topical antiseptic
01500331	HISTAMINE DIHYDROCHLORIDE	51-45-6 [histamine]	C5H11Cl2N3	H1&2 agonist, edema induction, gastric secretion stimulant
01500332	HOMATROPINE HYDROBROMIDE	51-56-9, 87-00-3 [homatropine]	C16H22BrNO3	anticholinergic (opthalmic)	ISOPTO
01500333	HOMATROPINE METHYLBROMIDE	80-49-9, 87-00-3 [homatropine]	C17H24BrNO3	anticholinergic (opthalmic)	EQUIPIN
01500334	HYDRALAZINE HYDROCHLORIDE	304-20-1, 86-54-4 [hydralazine]	C8H9ClN4	antihypertensive	APRESOLINE
01500335	HYDROCHLOROTHIAZIDE	58-93-5	C7H8ClN3O4S2	diuretic	ESIDRIX
01500338	HYDROCORTISONE ACETATE	50-03-3	C23H32O6	glucocorticoid, antiinflammatory	CORTRIL
01500339	HYDROCORTISONE HEMISUCCINATE	83784-20-7, 2203-97-6 [anhydrous]	C25H34O8	glucocorticoid
01500340	HYDROCORTISONE PHOSPHATE TRIETHYLAMINE	3863-59-0 [cortisol 21-(dihydrogen phosphate)]	C33H61N2O8P	glucocorticoid	HYDROCORTONE
01500341	HYDROFLUMETHIAZIDE	135-09-1	C8H8F3N3O4S2	antihypertensive, diuretic	DIUCARDIN
01500352	INOSITOL	87-89-8	C6H12O6	growth factor
01500344	HYDROXYUREA	127-07-1	CH4N2O2	antineoplastic, inhibits ribonucleoside diphosphate reductase	HYDREA
01500345	HYDROXYZINE PAMOATE	10246-75-0, 68-88-2 [hydroxyzine]	C44H43ClN2O8	anxiolytic, antihistaminic	VISTARIL
01500346	HYOSCYAMINE	101-31-5	C17H23NO3	anticholinergic, analgesic	LEVSIN
01500347	IBUPROFEN	15687-27-1, 58560-75-1 [(+/-) mixture]	C13H18O2	antiinflammatory	ADVIL
01500348	IMIPRAMINE HYDROCHLORIDE	113-52-0, 50-49-7 [imipramine]	C19H25ClN2	antidepressant	TOFRANIL
01500349	INDAPAMIDE	26807-65-8	C16H16ClN3O3S	diuretic, antihypertensive	LOZOL
01500350	INDOMETHACIN	53-86-1	C19H16ClNO4	antiinflammatory, antipyretic, analgesic	INDOCIN
01500351	INDOPROFEN	31842-01-0	C17H15NO3	analgesic, antiinflammatory
01500364	LEUCOVORIN CALCIUM	1492-18-8	C20H21CaN7O7	antianemic, antidote to folic acid antagonists	WELLCOVERIN
01500353	IODOQUINOL	83-73-8	C9H5I2NO	antiamebic	IOQUIN
02300104	TACRINE HYDROCHLORIDE	1684-40-8	C13H15ClN2	anticholinesterase, cognitive adjuvant, K channel blocker	COGNEX
01500355	ISONIAZID	54-85-3	C6H7N3O	antibacterial, tuberculostatic	NYDRAZID
01500356	ISOPROPAMIDE IODIDE	71-81-8, 7492-32-2 [isopropamide]	C23H33IN2O	anticholinergic	DARBID
01500357	ISOPROTERENOL HYDROCHLORIDE	51-30-9, 7683-59-2 [isoproterenol]	C11H18ClNO3	bronchodilator	AEROLONE
01502389	OLSALAZINE SODIUM	6054-98-4	C14H8N2Na2O6	antiinflammatory	AZODISAL SODIUM
01500359	ISOXSUPRINE HYDROCHLORIDE	579-56-6, 395-28-8 [isoxsuprine]	C18H24ClNO3	vasodilator	VASODILAN
01500360	KANAMYCIN A SULFATE	25389-94-0, 133-92-6 [replaced], 59-01-8 [kanamycin]	C18H38N4O15S	antibacterial	KANTREX
01500362	KETOCONAZOLE	65277-42-1	C26H28Cl2N4O4	antifungal, PXR/SRC1 & CAR/SRC1 inhibitor	KETOZOLE
01500363	LACTULOSE	4618-18-2	C12H22O11	laxative	ACILAC
01500368	LINCOMYCIN HYDROCHLORIDE	7179-49-9, 859-18-7 [anhydrous], 154-21-2 [lincomycin]	C18H35ClN2O6S	antibacterial	LINCOCIN
01503304	URETHANE	51-79-6	C3H7NO2	antineoplastic, cytotoxic
01500383	MEPENZOLATE BROMIDE	76-90-4, 25990-43-6 [mepenzolate]	C21H26BrNO3	anticholinergic	CANTIL
01500379	MEDROXYPROGESTERONE ACETATE	71-58-9, 520-85-4 [medroxyprogesterone]	C24H34O4	contraceptive	PROVERA
01500395	METHICILLIN SODIUM	7246-14-2, 132-92-3 [anhydrous], 61-32-5 [methicillin]	C17H19N2NaO6S	antibacterial	STAPHCILLIN
01500655	ACONITINE	302-27-2	C34H47NO11	anesthetic (gastric), antipyretic, and cardiotoxin
01500508	PROGESTERONE	57-83-0	C21H30O2	progestogen	ENDOMETRIN
01500404	METHYLERGONOVINE MALEATE	57432-61-8, 113-42-8 [methylergonovine]	C24H29N3O6	oxytocic	METHERGINE
01500400	METHOXSALEN	298-81-7	C12H8O4	antipsoriatic, pigmentation agent	OXSORALENE
01500434	NITROFURAZONE	59-87-0	C6H6N4O4	antiinfective (topical)	ACTIN-N
01500408	METHYLTHIOURACIL	56-04-2	C5H6N2OS	antithyroid agent
01500413	MICONAZOLE NITRATE	22832-87-7, 22916-47-8 [miconazole]	C18H15Cl4N3O4	antifungal (topical)	MONISTAT
01500427	NEOMYCIN SULFATE	1405-10-3, 1404-04-2 [neomycin]	C23H48N6O17S	antibacterial	MYCIFRADIN
01500435	NITROMIDE	121-81-3	C7H5N3O5	antibacterial, coccidiostat
01500450	OXIDOPAMINE HYDROCHLORIDE	28094-15-7	C8H12ClNO3	adrenergic agonist (opthalmic)
01500438	NORETHINDRONE ACETATE	51-98-9	C22H28O3	Oral contraceptive (in combination with estrogen)	AYGESTIN
01500456	OXYQUINOLINE SULFATE	134-31-6, 148-24-3 (base)	C9H9NO5S	antiinfectant, complexing agent
01500447	ORPHENADRINE CITRATE	4682-36-4, 83-98-7 [orphenadrine]	C24H31NO8	muscle relaxant (skeletal), antihistaminic	NORFLEX
01500465	PENICILLIN G POTASSIUM	69-57-8, 61-33-6 [penicillin, G]	C16H17KN2O4S	antibacterial	PENTIDS
01500467	PENICILLIN V POTASSIUM	132-98-9, 87-08-1 [penicillin, V]	C16H17KN2O5S	antibacterial	BEEPEN-VK
01500774	LEVOTHYROXINE	51-48-9	C15H11I4NO4	antihypercholesterimic, thyromimetic	SYNTHROID
01500483	PHENYLEPHRINE HYDROCHLORIDE	61-76-7, 59-42-7 [phenylephrine]	C9H14ClNO2	mydriatic, decongestant	AFRIN
01502387	LUMIRACOXIB	220991-20-8	C15H13ClFNO2	antiinflammatory, analgesic, antiarthritic	PREXIGE
01500486	PHYSOSTIGMINE SALICYLATE	57-64-7, 57-47-6 [physostigmine]	C22H27N3O5	cholinergic, anticholinesterase, miotic	ANTILIRIUM
01500487	PILOCARPINE NITRATE	148-72-1, 92-13-7 [pilocarpine]	C11H17N3O5	antiglaucoma agent, miotic	PILAGAN
01500488	PINDOLOL	13523-86-9	C14H20N2O2	antihypertensive, antianginal, antiarrhythmic, antiglaucoma	VISKEN
01500489	PIPERACILLIN SODIUM	59703-84-3, 66258-76-2 [piperacillin], 61477-96-1 [anhydrous]	C23H26N5NaO7S	antibacterial	PIPRACIL
01504258	NATEGLINIDE	105816-04-4	C19H27NO3	antidiabetic	STARLIX
01500491	PIROXICAM	36322-90-4	C15H13N3O4S	antiinflammatory	FELDENE
01500492	POLYMYXIN B SULFATE	1405-20-5, 1404-26-8 [polymyxin B]	C56H100N16O17S	antibacterial	AEROSPORIN
01500494	PRAZIQUANTEL	55268-74-1	C19H24N2O2	anthelmintic; EMBAY-8440	BILTRICIDE
01500495	PRAZOSIN HYDROCHLORIDE	19237-84-4, 19216-56-9 [prazosin]	C19H22ClN5O4	antihypertensive	MINIPRESS
01500496	PREDNISOLONE	50-24-8 [anhydrous], 52438-85-4 [sesquihydrate]	C21H28O5	glucocorticoid	DELTA-CORTEF
01500497	PREDNISOLONE ACETATE	52-21-1	C23H30O6	glucocorticoid	METICOTOLONE
01500499	PREDNISONE	53-03-2	C21H26O5	glucocorticoid	DECORTIN
01500500	PRIMAQUINE PHOSPHATE	63-45-6, 90-34-6 [primaquine]	C15H27N3O9P2	antimalarial
01500501	PRIMIDONE	125-33-7	C12H14N2O2	anticonvulsant	MYSOLINE
01500502	PROBENECID	57-66-9	C13H19NO4S	uricosuric	PROBENEMID
01500503	PROCAINAMIDE HYDROCHLORIDE	614-39-1, 51-06-9 [procainamide]	C13H22ClN3O	antiarrhythmic	PROCAN
01500504	PROCAINE HYDROCHLORIDE	51-05-8, 59-46-1 [procaine]	C13H21ClN2O2	anesthetic (local)	NOVOCAIN
01500505	PROCHLORPERAZINE EDISYLATE	1257-78-9, 84-02-6 [prochlorperazine maleate], 58-38-8 [prochlorperazine]	C22H30ClN3O6S3	antiemetic, antipsychotic, treatment of vertigo	COMPAZINE
01500507	PROCYCLIDINE HYDROCHLORIDE	1508-76-5, 77-37-2 [procyclidine]	C19H30ClNO	anticholinergic	KEMADRIN
01500509	PROMAZINE HYDROCHLORIDE	53-60-1, 58-40-2 [promazine]	C17H21ClN2S	antipsychotic	SPARINE
01500511	PROPANTHELINE BROMIDE	50-34-0, 298-50-0 [propantheline]	C23H30BrNO3	anticholinergic	PROBANTHINE
01500514	DEXPROPRANOLOL HYDROCHLORIDE	13071-11-9	C16H22ClNO2	antihypertensive, antianginal, antiarrhythmic
01503740	BUTYLATED HYDROXYANISOLE	25013-16-5	C11H16O2	antioxidant
02300347	PENTYLENETETRAZOL	54-95-5	C6H10N4	analeptic, circulation stimulant	CARDIAZOL
01500517	PYRANTEL PAMOATE	22204-24-6, 15686-83-6 [pyrantel]	C34H30N2O6S	anthelmintic	NEMEX
01500518	PYRAZINAMIDE	98-96-4	C5H5N3O	antibacterial, tuberculostatic	TEBRAZID
01500519	PYRILAMINE MALEATE	59-33-6, 91-84-9 [pyrilamine]	C21H27N3O5	antihistaminic	ANTAMINE
01500520	PYRIMETHAMINE	58-14-0	C12H13ClN4	antimalarial	DARAPRIM
01500521	PYRVINIUM PAMOATE	3546-41-6	C49H43N3O6	anthelmintic	POVAN
01500522	QUINACRINE HYDROCHLORIDE	6151-30-0, 69-05-6 [anhydrous], 83-89-6 [quinacrine]	C23H32Cl3N3O	anthelmintic, antimalarial, intercalating agent	ATABRINE
01500523	QUINIDINE GLUCONATE	7054-25-3, 6591-63-5 [quinidine sulfate], 56-54-2 [quinidine]	C26H36N2O9	antiarrhythmic, antimalarial	DURAQUIN
01500524	QUININE SULFATE	6119-70-6, 804-63-7 [anhydrous], 130-95-0 [quinine]	C20H26N2O6S	antimalarial, skeletal muscle relaxant	QUALAQUIN
01502008	CIPROFIBRATE	52214-84-3	C13H14Cl2O3	antihyperlipidemic
01500526	RESERPINE	50-55-5	C33H40N2O9	antihypertensive	SERPASIL
01502400	ESTRADIOL DIPROPIONATE	113-38-2	C24H32O4	estrogen
01500529	RIFAMPIN	13292-46-1	C43H58N4O12	antibacterial (tuberculostatic)	RIFADIN
01503835	IODIXANOL	92339-11-2	C35H44I6N6O15	radiopaque agent	VISIPAQUE
01500531	SALICYL ALCOHOL	90-01-7	C7H8O2	anesthetic (local), antiinflammatory	SALICAIN
01500532	SALICYLAMIDE	65-45-2	C7H7NO2	analgesic	URTOSAL
01500533	SODIUM SALICYLATE	54-21-7	C7H5NaO3	keratolytic	IDOCYL
01500536	SISOMICIN SULFATE	53179-09-2, 32385-11-8 [sisomicin]	C19H39N5O11S	antibacterial, binds to ribosomes	SISEPTIN
01500538	SPECTINOMYCIN HYDROCHLORIDE	22189-32-8, 21736-83-4 [anhydrous], 1695-77-8 [spectinomycin]	C14H26Cl2N2O7	antibacterial	TROBICIN
01500539	SPIRONOLACTONE	52-01-7	C24H32O4S	diuretic, aldosterone antagonist	ALDACTONE
01500541	STREPTOMYCIN SULFATE	3810-74-0, 57-92-1 [streptomycin]	C21H41N7O16S	antibacterial (tuberculostatic)	AGRI-STREP
01500543	STREPTOZOSIN	18883-66-4	C8H15N3O7	antineoplastic, alkylating agent	ZANOSAR
01500544	SULFABENZAMIDE	127-71-9	C13H12N2O3S	antibacterial	SULFABENZIDE
01500545	SULFACETAMIDE	144-80-9, 127-56-0 [anhydrous], 6209-17-2 [sulfacetamide sodium]	C8H10N2O3S	antibacterial	ALBUCID
01500546	SULFADIAZINE	68-35-9	C10H10N4O2S	antibacterial	ADIAZINE
01500547	SULFAMERAZINE	127-79-7	C11H12N4O2S	antibacterial	MESULFA
01500548	SULFAMETHAZINE	57-68-1	C12H14N4O2S	antibacterial	SULFASURE
01500549	SULFAMETHIZOLE	144-82-1	C9H10N4O2S2	antibacterial	THIOSULFIL
01500550	SULFAMETHOXAZOLE	723-46-6	C10H11N3O3S	antibacterial, antipneumocystis	GANTANOL
01500551	SULFAPYRIDINE	144-83-2	C11H11N3O2S	antibacterial, dermatitis herpetiformis therapy	SULPHAPYRIDINE
01500552	SULFASALAZINE	599-79-1	C18H14N4O5S	anticolitis and Crohn's disease	AZULFIDINE
01500553	SULFATHIAZOLE	72-14-0	C9H9N3O2S2	antibacterial	THIAZAMIDE
01500554	SULFINPYRAZONE	57-96-5	C23H20N2O3S	uricosuric	ANTURANE
01500555	SULFISOXAZOLE	127-69-5	C11H13N3O3S	antibacterial	SULFAFURAZOLE
01500556	SULINDAC	38194-50-2	C20H17FO3S	antiinflammatory	CLINORIL
01500557	TAMOXIFEN CITRATE	54965-24-1, 10540-29-1 [tamoxifen]	C32H37NO8	estrogen antagonist, antineoplastic	SOLTAMOX
01500558	TERBUTALINE HEMISULFATE	23031-32-5	C12H21NO7S	betaadrenergic agonist, bronchodilator	BRETHAIRE
01500564	TETRACAINE HYDROCHLORIDE	136-47-0, 94-24-6 [tetracaine]	C15H25ClN2O2	anesthetic (local)	PONTOCAINE
01500566	TETRACYCLINE HYDROCHLORIDE	64-75-5, 60-54-8 [tetracycline]	C22H25ClN2O8	antibacterial, antiamebic, antirickettsial	ACHROMYCIN
01500567	TETRAHYDROZOLINE HYDROCHLORIDE	522-48-5, 84-22-0 [tetrahydrozoline]	C13H17ClN2	adrenergic agonist, nasal decongestant	VISINE
01500464	PENICILLAMINE	52-67-5	C5H11NO2S	chelating agent (Cu), antirheumatic	CUPRIMINE
01300035	SODIUM GLUCONATE	527-07-1	C6H11NaO7	electrolyte replenisher
01500573	THIOGUANINE	154-42-7, 5580-03-0 [hemihydrate]	C5H5N5S	antineoplastic, purine antimetabolite	TABLOID
01500575	THIORIDAZINE HYDROCHLORIDE	130-61-0, 50-52-2 [thioridazine]	C21H27ClN2S2	antipsychotic	MELLARIL
01500576	THIOTHIXENE	5591-45-7, 3313-26-6 [//Z//]	C23H29N3O2S2	antipsychotic	NAVANE
01500578	TIMOLOL MALEATE	26921-17-5, 91524-16-2 [timolol]	C17H28N4O7S	betaadrenergic blocker	BLOCADREN
01500579	TOBRAMYCIN	32986-56-4	C18H37N5O9	antibacterial, inhibits protein synthesis	TOBI
01500580	TOLAZOLINE HYDROCHLORIDE	59-97-2, 59-98-3 [tolazoline]	C10H13ClN2	adrenergic blocker	PRISCOLINE
01500581	TOLBUTAMIDE	64-77-7	C12H18N2O3S	antidiabetic	ORINASE
01500584	TRANYLCYPROMINE SULFATE	13492-01-8, 7081-36-9 [replaced], 155-09-9 [tranylcypromine]	C9H13NO4S	antidepressant, MAO inhibitor	PARNATE
01500585	TRIACETIN	102-76-1	C9H14O6	antifungal (topical)	ENZACTIN
01500586	TRIAMCINOLONE	124-94-7	C21H27FO6	glucocorticoid	ARISTOCORT
01500587	TRIAMCINOLONE ACETONIDE	76-25-5	C24H31FO6	antiinflammatory	NASACORT
01500588	TRIAMCINOLONE DIACETATE	67-78-7	C25H31FO8	antiinflammatory	KENACORT
01500589	TRIAMTERENE	396-01-0	C12H11N7	diuretic	DYRENIUM
01500590	TRICHLORMETHIAZIDE	133-67-5	C8H8Cl3N3O4S2	diuretic, antihypertensive	METAHYDRIN
01500591	TRIFLUOPERAZINE HYDROCHLORIDE	440-17-5, 117-89-5 [trifluoperazine]	C21H26Cl2F3N3S	antipsychotic	STELAZINE
01500592	TRIHEXYPHENIDYL HYDROCHLORIDE	52-49-3	C20H32ClNO	anticholinergic, antiparkinsonian	ARTANE
01500593	TRIMEPRAZINE TARTRATE	4330-99-8, 41375-66-0 [replaced], 84-96-8 [trimeprazine]	C22H28N2O6S	antipruritic	TEMARIL
01500595	TRIMETHOPRIM	738-70-5	C14H18N4O3	antibacterial	TRIMPEX
01500596	TRIOXSALEN	3902-71-4	C14H12O3	melanizing agent, antipsoriatic	TRISORALEN
01500597	TRIPELENNAMINE CITRATE	6138-56-3, 91-81-6 [tripelennamine]	C22H29N3O7	antihistaminic	PYRIBENZAMINE
01500598	TRIPROLIDINE HYDROCHLORIDE	6138-79-0, 550-70-9 [anhydrous], 486-12-4 [triprolidine]	C19H23ClN2	antihistaminic	ACTIDIL
01500599	TROPICAMIDE	1508-75-4	C17H20N2O2	anticholinergic (opthalmic)	MYRDRIACYL
01500600	TRYPTOPHAN	73-22-3 ['L']	C11H12N2O2	antidepressant, nutrient; LD50(rat) 1634 mg/kg ip
01500601	TUAMINOHEPTANE SULFATE	6411-75-2, 123-82-0 [tuaminoheptane]	C7H19NO4S	adrenergic agonist	HEPTEDRINE
01500603	TYROTHRICIN	1404-88-2	C66H85N11O15	topical antibacterial (topical)	HYDROTRICINE
01500604	UREA	57-13-6	CH4N2O	diuretic	UREAPHIL
01500605	URSODIOL	128-13-2	C24H40O4	anticholelithogenic; LD50(rat) 890 mg/kg ip	ACTIGALL
01500606	VALPROATE SODIUM	1069-66-5, 99-66-1 [valproic acid]	C8H15NaO2	anticonvulsant	DEPACON
01500607	VANCOMYCIN HYDROCHLORIDE	1404-93-9, 1404-90-6 [vancomycin]	C67H77Cl3N8O24	antibacterial	VANCOCIN
01500609	VIDARABINE	24356-66-9, 5536-17-4 [anhydrous]	C10H13N5O4	antiviral	VIRA-A
01503847	TERCONAZOLE	67915-31-5	C26H31Cl2N5O3	antifungal	TERAZOL
01500614	XYLOMETAZOLINE HYDROCHLORIDE	1218-35-5, 526-36-3 [xylometazoline]	C16H25ClN2	adrenergic agonist, nasal decongestant	OTRIVIN
01503903	ALBENDAZOLE	54965-21-8	C12H15N3O2S	anthelmintic	ALBENZA
01500441	NORGESTREL	6533-00-2	C21H28O2	progestogen	OVRETTE
01500642	PHENACETIN	62-44-2	C10H13NO2	analgesic, antipyretic	SARIDON
01506176	PIMAGEDINE HYDROCHLORIDE	1937-19-5	CH7ClN4	glycosylation inhibitor
01500443	NOSCAPINE HYDROCHLORIDE	912-60-7, 128-62-1 [noscapine]	C22H24ClNO7	antitussive	TUSACAPINE
01500648	AZELAIC ACID	123-99-9	C9H16O4	antiacne, antiproliferative agent	FINACEAE
01500446	NYSTATIN	114-90-9	C47H75NO17	antifungal, binds to membrane sterols	MYCOSTATIN
01500433	NITROFURANTOIN	67-20-9, 54-87-5 [nitrofurantoin sodium], 17140-81-7 [monohydrate]	C8H6N4O5	antibacterial	FURADANTIN
01506103	ALLYLISOTHIOCYANATE	57-06-7	C4H5NS	counterirritant
01505114	CLIOQUINOL	130-26-7	C9H5ClINO	antiseptic, antiamebic	VIOFORM
01500663	YOHIMBINE HYDROCHLORIDE	65-19-0	C21H27ClN2O3	alpha adrenergic blocker, mydriatic, antidepressant
01500667	ADENOSINE PHOSPHATE	61-19-8	C10H14N5O7P	vasodilator, neuromodulator	ADENYL
01500668	KETOTIFEN FUMARATE	34580-14-8, 34580-13-7 [ketotifen]	C23H23NO5S	antiasthmatic	ZADITOR
01500670	BETAHISTINE HYDROCHLORIDE	5579-84-0, 5638-76-6 [betahistine]	C8H14Cl2N2	vasodilator	SERC
01505985	NIZATIDINE	76963-41-2	C12H21N5O2S2	antiulcer, H2 antagonist	AXID
01500674	MYCOPHENOLIC ACID	24280-93-1	C17H20O6	immune suppressant, antineoplastic, antiviral	MYFORTIC
01505727	MELENGESTROL ACETATE	2919-66-6	C25H32O4	antineoplastic, progestin
01500676	OUABAIN	11018-89-6, 630-60-4 [anhydrous]	C29H44O12	antiarrhythmic, cardiotonic, hypertensive, Na/K ATPase inhibitor
01504188	PIRENPERONE	75444-65-4	C23H24FN3O2	5HT2 receptor antagonist
01500431	NIFEDIPINE	21829-25-4	C17H18N2O6	antianginal, antihypertensive	ADALAT
01500682	CAPTOPRIL	62571-86-2	C9H15NO3S	antihypertensive	CAPOTEN
01506162	FLUROXENE	406-90-6	C4H5F3O	anesthetic	FLUOROMAR
02300214	DILTIAZEM HYDROCHLORIDE	33286-22-5, 42399-41-7 [diltiazem]	C22H27ClN2O4S	Ca channel blocker, coronary vasodilator	CARDIZEM
01500687	HYDRASTINE (1R, 9S)	118-08-1	C21H21NO6	antihypertensive, sedative, antibacterial
01500689	LIDOCAINE HYDROCHLORIDE	6108-05-0, 73-78-9 [anhydrous], 137-58-6 [lidocaine]	C14H23ClN2O	anesthetic (local), antiarrhythmic	XYLOCAINE
01500691	PHENTOLAMINE HYDROCHLORIDE	73-05-2, 50-60-2 [phentolamine]	C17H20ClN3O	antihypertensive	REGITINE
01500767	BUTAMBEN	94-25-7	C11H15NO2	anesthetic (local); inhibitor of DRG IA/Kv4.2 current	BUTESIN
01500771	CEFACLOR	70356-03-5, 53994-73-3 [anhydrous]	C15H14ClN3O4S	antibacterial	CECLOR
01500772	IODIPAMIDE	606-17-7, 2618-26-0 [iodipamide sodium]	C12H11I3N2O4	radioopaque agent	CHOLOGRAFIN
02300206	DIAZOXIDE	364-98-7	C8H7ClN2O2S	antihypertensive, diuretic, activates K channels and AMPA receptors
01500801	ALLANTOIN	97-59-6	C4H6N4O3	wound healing agent	ALCLOXA
01500804	ALTHIAZIDE	5588-16-9	C11H14ClN3O4S3	diuretic	ALDACTAZINE
01500807	ADENINE	73-24-5	C5H5N5	Vitamin B4	LEUCO-4
01500810	AMINACRINE	90-45-9, 134-50-9 [aminacrine hydrochloride]	C13H10N2	local antiseptic	MONACRIN
01500812	BEKANAMYCIN SULFATE	4696-76-8 (base)	C18H39N5O14S	antibacterial
01500813	BUDESONIDE	51333-22-3 [11(gr b), 16(gr a)] 51372-29-3 [(11(gr b), 16(gr a)[//R//])] 51372-28-2 [(11(gr b), 16(gr a)[//S//])]	C25H34O6	antiinflammatory	PULMICORT
01506179	CASANTHRANOL [cascaroside A shown]	8024-48-4	C21H22O10	laxative, antineoplastic	CASAKOL
01500828	CANRENOIC ACID, POTASSIUM SALT	2181-04-6, 4138-96-9 [canrenoic acid]	C22H29KO4	aldosterone antagonist, diuretic	KANRENOL
01500837	CHENODIOL	474-25-9	C24H40O4	anticholithogenic, antilipemic agent	CHENIX
01500838	CHOLECALCIFEROL	67-97-0	C27H44O	vitamin D3
01505730	LEVOCARNITINE PROPIONATE HYDROCHLORIDE	119793-66-7	C10H20ClNO4	carnitine replenisher in peripheral arterial disease	DROMOS
01500403	METHYLDOPA	41372-08-1, 555-30-6 [anhydrous]	C10H13NO4	antihypertensive	ALDOMET
01500844	CYANOCOBALAMIN	68-19-9	C63H92CoN14O14P	vitamin, coenzyme B12	RUBRAMIN
01500847	CHOLESTEROL	57-88-5	C27H46O	emulsifying agent
01500873	PIPERINE	94-62-2	C17H19NO3	analeptic, antibacterial
02300242	LOXAPINE SUCCINATE	27833-64-3, 1977-10-2 [loxapine]	C22H24ClN3O5	antipsychotic	LOXAPINE
01500907	DEHYDROCHOLIC ACID	81-23-2	C24H34O5	choleretic	DILABIL
01500992	FLUMEQUINE	42835-25-6	C14H12FNO3	antibacterial	APURONE
01500993	FLUNARIZINE HYDROCHLORIDE	30484-77-6, 52468-60-7 [flunarazine]	C26H28Cl2F2N2	vasodilator	FLUGERAL
01500994	FLUPHENAZINE HYDROCHLORIDE	146-56-5	C22H28Cl2F3N3OS	antipsychotic, H1 antihistamine	PROLIXIN
01500995	FLUTAMIDE	13311-84-7	C11H11F3N2O3	antiandrogen, antineoplastic, Nuclear Hormone receptor antagonist	EULEXIN
01501002	DROPERIDOL	548-73-2	C22H22FN3O2	neuroleptic	INAPSINE
01501003	FAMOTIDINE	76824-35-6	C8H15N7O2S3	H2 antihistamine	PEPCID
01501005	ETODOLAC	41340-25-4	C17H21NO3	antiinflammatory	LODINE
01501007	FENOTEROL HYDROBROMIDE	13392-18-2	C17H22BrNO4	betaadrenergic agonist	BEROTEC
01501008	FENBUFEN	36330-85-5	C16H14O3	antiinflammatory
01501117	MEBEVERINE HYDROCHLORIDE	2753-45-9, 3625-06-7 [mebeverine]	C25H36ClNO5	muscle relaxant (smooth)	COLOFAC
01501124	ACECLIDINE	827-61-2	C9H15NO2	muscarinic ACh agonist, antiglaucoma	GLAUCOSTAT
01501128	CAPSAICIN	404-86-4	C18H27NO3	analgesic (topical), depletes Substance P, neurotoxic
01501130	FAMPRIDINE	504-24-5	C5H6N2	K channel blocker; multiple sclerosis therapy	NEURELAN
01501133	NICERGOLINE	27848-84-6	C24H26BrN3O3	vasodilator	SERMION
01501152	SPIPERONE	749-02-0	C23H26FN3O2	antipsychotic	SPIROPITAN
01501176	ERYTHROMYCIN ESTOLATE	134-36-1, 114-07-8 [erythromycin]	C52H97NO18S	antibacterial	ILOSONE
01503423	SPIRAMYCIN	8025-81-8	C43H74N2O14	antibacterial	ROVAMYCIN
01501182	ESTRADIOL BENZOATE	50-50-0	C25H28O3	estrogen	AGOFOLLIN
01501203	RETINOL	68-26-8	C20H30O	vitamin A
01502013	ISOTRETINON	4759-48-2	C20H28O2	antiacne, antineoplastic	ACCUTANE
01502014	MESNA	19767-45-4, 3375-50-6 [2-mercaptoethanesulfonic, acid]	C2H5NaO3S2	mucolytic
02300173	BUSPIRONE HYDROCHLORIDE	33386-08-2, 36505-84-7 [buspirone]	C21H32ClN5O2	5HT1a receptor agonist, anxiolytic	BUSPAR
02300165	AMIODARONE HYDROCHLORIDE	1951-25-3	C25H30ClI2NO3	adrenergic agonist, coronary vasodilator, Ca channel blocker	CORDARONE
01502019	FOSCARNET SODIUM	63585-09-1	CNa3O5P	antiviral	FOSCAVIR
01502029	CEFSULODIN SODIUM	52152-93-9, 62587-73-9 [cefsulodin]	C22H19N4NaO8S2	antibacterial	CEFOMONIL
01502039	FOSFOMYCIN CALCIUM	26472-47-9, 23112-90-5(acid)	C3H5CaO4P	antibacterial	FOSMICIN
02300166	ALPRENOLOL	13655-52-2, 13707-88-5 [alprenolol hydrochloride]	C15H24ClNO2	betaadrenergic blocker	GUBERNAL
01502047	LIOTHYRONINE (L- isomer) SODIUM	55-06-1, 6893-02-3 [liothyronine]	C15H11I3NNaO4	thyroid hormone	CYTOMEL
01502053	ALRESTATIN	51411-04-2, 51876-97-2 [alrestatin sodium]	C14H9NO4	aldose reductase inhibitor
01502084	PROADIFEN HYDROCHLORIDE	62-68-0	C23H32ClNO2	cytochrome P450 inhibitor, Ca antagonist, anesthetic (local)
01506177	ISOVALERAMIDE	541-46-8	C5H11NO	anticonvulsant, antimigraine, analgesic
01506189	SYMCLOSENE	87-90-1	C3Cl3N3O3	anti-infective	CLORINE
01502109	ZIDOVUDINE [AZT]	30516-87-1	C10H13N5O4	RT transferase inhibitor, antiviral	RETROVIR
02300154	ACECAINIDE HYDROCHLORIDE	34118-92-8, 32795-44-1 [acecainide]	C15H24ClN3O2	antiarrhythmic	NAPA
01503848	VIOMYCIN SULFATE	37883-00-4	C25H45N13O14S	antibacterial	VIOCIN
01502127	TINIDAZOLE	19387-91-8	C8H13N3O4S	antiprotozoal	TINDAMAX
01300016	EDETATE DISODIUM	60-00-4(acid)	C10H16N2Na2O8	chelating agent	ENDRATE
01502196	ETHOSUXIMIDE	77-67-8	C7H11NO2	anticonvulsant	ZARONTIN
01502197	PIPERIDOLATE HYDROCHLORIDE	129-77-1, 82-98-4 [piperidolate]	C21H26ClNO2	antispasmodic	DACTIL
01500428	NEOSTIGMINE BROMIDE	114-80-7, 59-99-4 [neostigmine]	C12H19BrN2O2	cholinergic
01502202	CYCLOSPORINE	59865-13-3	C62H111N11O12	immunosuppressant	SANDIMMUNE
01502230	ASCORBIC ACID	50-81-7	C6H8O6	antiscorbutic, antiviral	CENOLATE
01502254	MENADIONE	58-27-5	C11H8O2	prothrombogenic agent	KAYQUINONE
01502255	SALICIN	138-52-3	C13H18O7	analgesic, antipyretic
01502258	MONENSIN SODIUM (monensin A is shown)	22373-78-0, 17090-79-8 (monensin)	C37H63NaO10	antibacterial	RUMENSIN
02300094	ASTEMIZOLE	68844-77-9	C28H31FN4O	H1 antihistamine (nonsedating)	HISMANAL
01503001	BENZOIC ACID	65-85-0	C7H6O2	antifungal
01503002	BENZYL BENZOATE	120-51-4	C14H12O2	scabicide	ASCABIOL
01503004	BENZOYL PEROXIDE	94-36-0	C14H10O4	keratolytic	LOROXIDE
01503007	BETAINE HYDROCHLORIDE	590-46-5, 141-58-2 [replaced], 107-43-7 [betaine]	C5H12ClNO2	antiarteriosclerotic, hypolipaemic, hepatoprotectant	CYSTADANE
01503009	BIOTIN	58-85-5	C10H16N2O3S	vitamin B complex	BIOEPIDERM
01503014	AKLOMIDE	3011-89-0	C7H5ClN2O3	antiprotozoal, coccidiostat	NOVASTAT
01503038	NICOTINYL ALCOHOL TARTRATE	100-55-0	C10H13NO7	vasodilator	RONIACOL
01503059	FLOXURIDINE	50-91-9	C9H11FN2O5	antineoplastic, antimetabolite
01503065	ALTRETAMINE	645-05-6	C9H18N6	antineoplastic	HEXALEN
01503069	AMINOHIPPURIC ACID	61-78-9, 94-16-6 [aminohippurate sodium]	C9H10N2O3	renal function diagnosis	PAH
01503070	MEFLOQUINE	53230-10-7	C17H17ClF6N2O	antimalarial	LARIAM
01503073	ADIPHENINE HYDROCHLORIDE	50-42-0, 64-95-9 [adiphenine]	C20H26ClNO2	muscle relaxant (smooth)	TRASENTINE
01503076	QUINAPRIL HYDROCHLORIDE	82586-55-8, 85441-61-8 [quinapril]	C25H31ClN2O5	antihypertensive, ACE inhibitor	ACCUPRIL
01503081	AMIFOSTINE	20537-88-6	C5H15N2O3PS	radioprotectant	ETHYOL
01502304	IOHEXOL	66108-95-0	C17H22I3N3O8	radiopaque diagnostic aid	OMNIPAQUE
01503086	TIAPRIDE HYDROCHLORIDE	51012-32-9	C15H25ClN2O4S	neuroleptic	TIAPRIDAL
01503102	BACAMPICILLIN HYDROCHLORIDE	37661-08-8, 50972-17-3 [bacampicillin]	C21H28ClN3O7S	antibacterial	SPECTROBID
01503104	BENDROFLUMETHIAZIDE	73-48-3	C15H14F3N3O4S2	diuretic, antihypertensive	NATURETIN
01503106	BEPRIDIL HYDROCHLORIDE	74764-40-2	C24H35ClN2O	antiarrhythmic	BEPADIN
01503107	BROMHEXINE HYDROCHLORIDE	611-75-6, 3572-43-8 [bromhexine]	C14H21Br2ClN2	expectorant	BISOLVON
01503110	CARMUSTINE	154-93-8	C5H9Cl2N3O2	antineoplastic, alkylating agent	GLIADEL
01503111	CEFTRIAXONE SODIUM TRIHYDRATE	104376-79-6, 73384-59-5 [ceftriaxone]	C18H22N8Na2O10S3	antibacterial	ROCEPHIN
01503117	TRIMIPRAMINE MALEATE	521-78-8, 739-71-9 [trimipramine]	C24H30N2O4	antidepressant	SURMONTIL
01503118	TRIFLUPROMAZINE HYDROCHLORIDE	1098-60-8, 146-54-3 [triflupromazine]	C18H20ClF3N2S	antipsychotic	VESPRIN
01503121	TRAZODONE HYDROCHLORIDE	25332-39-2, 19794-93-5 [trazodone]	C19H23Cl2N5O	antidepressant	DESYREL
01504526	FIROCOXIB	189954-96-9	C17H20O5S	analgesic, antiinflammatory, antipyretic, COX-II inhibitor	EQIOXX
01503135	THONZYLAMINE HYDROCHLORIDE	63-56-9, 91-85-0 [thonzylamine]	C16H23ClN4O	antihistamine	ANAHIST
01503136	THIAMPHENICOL	15318-45-3	C12H15Cl2NO5S	antibacterial	THIOCYMETIN
01503142	TENOXICAM	59804-37-4	C13H11N3O4S2	antiinflammatory	ALGANEX
01503202	CHLOROXINE	773-76-2	C9H5Cl2NO	chelating agent, antiseborrheic	CAPITROL
01503203	CHLORPROTHIXENE HYDROCHLORIDE	113-59-7	C18H19Cl2NS	antipsychotic	TARACTAN
01503204	CINNARAZINE	298-57-7	C26H28N2	H1 antihistamine	CINAZYN
01503209	DANTROLENE SODIUM	24868-20-0, 14663-23-1 [anhydrous], 7261-97-4 [dantrolene]	C14H9N4NaO5	muscle relaxant (skeletal)	DANTRIUM
01503210	BETAMETHASONE 17,21-DIPROPIONATE	5593-20-4	C28H37FO7	glucocorticoid, antiinflammatory	DIPROLENE
01505751	ERYTHROSINE SODIUM	16423-68-0	C20H6I4Na2O5	color additive
01503214	EDOXUDINE	15176-29-1	C11H16N2O5	antiviral
01503215	ENOXACIN	74011-58-8	C15H17FN4O3	antibacterial	PENETREX
01505333	TRANILAST	53902-12-8	C18H17NO5	antiallergic, mast cell degranulation inhibitor, angiogenesis blocker
01506171	PHENOTHIAZINE	92-94-2	C12H9NS	anthelmintic	NEMAZINE
01503227	PERHEXILINE MALEATE	6724-53-4, 6621-47-2 [perhexiline]	C23H39NO4	coronary vasodilator	PEXID
01503228	PAROMOMYCIN SULFATE	1263-89-4, 7542-37-2 [paromomycin], 59-04-1 [paromomycin, replaced]	C23H47N5O18S	antibacterial, antiamebic	HUMATIN
01503229	METHAPYRILENE HYDROCHLORIDE	135-23-9, 91-80-5 [methapyrilene]	C14H20ClN3S	H1 antihistamine	THENYLENE
01506053	TYLOXAPOL	25301-02-4	C70H124O13	polymeric nonionic detergent	SUPERINONE
01504108	AZILSARTAN KAMEDOXOMIL	863031-24-7	C30H23KN4O8	antihypertensive, AT1 angiotensin II antagonist	EDARBI
01503239	HYCANTHONE	3105-97-3	C20H24N2O2S	anthelmintic, hepatotoxic
01500424	NAPHAZOLINE HYDROCHLORIDE	550-99-2, 835-31-4 [naphazoline]	C14H15ClN2	adrenergic agonist, nasal decongestant	ALBALON
01503242	ISOXICAM	34552-84-6	C14H13N3O5S	antiinflammatory	MAXICAM
01503243	LABETALOL HYDROCHLORIDE	32780-64-6, 36894-69-6 [labetalol]	C19H25ClN2O3	adrenergic blocker	NORMODYNE
01503875	PIROCTONE OLAMINE	68890-66-4	C16H30N2O3	antiseborrheic	OCTOPIROX
01503250	MEPHENTERMINE SULFATE	1212-72-2, 6190-60-9 [dihydrate], 100-92-5 [mephentermine]	C11H19NO4S	vasoconstrictor	WYAMINE
01503251	METARAMINOL BITARTRATE	33402-03-8	C13H19NO8	antihypotensive	ARAMINE
01503252	METHAZOLAMIDE	554-57-4	C5H8N4O3S2	carbonic anhydrase inhibitor
01503253	METHYLBENZETHONIUM CHLORIDE	1320-44-1, 25155-18-4 [anhydrous]	C28H44ClNO2	antiinfective	DELAVAN
01505994	ETHAMIVAN	304-84-7	C12H17NO3	CNS & respiratory stimulant	VANDID
01503256	AMSACRINE	51264-14-3	C22H20N2O3S	antineoplastic, immune suppressive	AMSIDYL
01503257	MIDODRINE HYDROCHLORIDE	3092-17-9, 42794-76-3 [midodrine]	C12H19ClN2O4	antihypertensive, vasoconstrictor	ORVATEN
01503260	NADOLOL	42200-33-9	C17H27NO4	betaadrenergic blocker	COGARD
01503262	NALTREXONE HYDROCHLORIDE	16676-29-2, 16590-41-3 [naltrexone]	C20H24ClNO4	morphine antagonist	VIVITROL
01505907	METHYLPHENIDATE HYDROCHLORIDE	298-59-9, 113-45-1(base)	C14H20ClNO2	CNS stimulant	RITALIN
01503265	NICLOSAMIDE	50-65-7	C13H8Cl2N2O4	anthelmintic, teniacide	NICLOSIDE
01505993	MESALAMINE	89-57-6	C7H7NO3	antiinflammatory	ASACOL
01503269	PERGOLIDE MESYLATE	66104-23-2, 66104-22-1 [pergolide]	C20H30N2O3S2	dopamine receptor agonist	PERMAX
01503270	PRILOCAINE HYDROCHLORIDE	1786-81-8, 721-50-6 [prilocaine]	C13H21ClN2O	anesthetic (local)	CITANEST
01503273	HYDROCORTISONE BUTYRATE	13609-67-1	C25H36O6	glucocorticoid, antiinflammatory	LOCOID
01503276	ROXITHROMYCIN	80214-83-1	C41H76N2O15	antibacterial	RULIDE
01503278	MITOXANTRONE HYDROCHLORIDE	70476-82-3, 65271-80-9 [base]	C22H30Cl2N4O6	antineoplastic	NOVANTRONE
01503279	OXETHAZAINE	126-27-2	C28H41N3O3	anesthetic (local)
01503298	DIPYRONE	5907-38-0, 68-89-3 [anhydrous]	C13H16N3NaO4S	analgesic, antipyretic	NOVALDIN
01503842	NEVIRAPINE	129618-40-2	C15H14N4O	antiviral, RT inhibitor	VIRAMUNE
01500420	NAFCILLIN SODIUM	7177-50-6, 985-16-0 [anhydrous], 147-52-4 [nafcillin]	C21H21N2NaO5S	antibacterial	NALLPEN
01506180	EPRODISATE DISODIUM	36589-58-9	C3H6Na2O6S2	amyloidosis therapy
01500422	NALOXONE HYDROCHLORIDE	357-08-4, 51481-60-8 [dihydrate], 465-65-6 [naloxone]	C19H22ClNO4	narcotic antagonist	NARCAN
01503330	TETROQUINONE	319-89-1	C6H4O6	keratolytic
01506181	IMEXON	59643-91-3	C4H5N3O	antineoplastic	AMPLIMEXON
01503373	OXIBENDAZOLE	20559-55-1	C12H15N3O3	anthelmintic	ANTHELCIDE
01503393	PIPOBROMAN	54-91-1	C10H16Br2N2O2	antineoplastic, alkylating agent	VERCYTE
01500419	NADIDE	53-84-9	C21H27N7O14P2	alcohol and narcotic antagonist
01503877	QUINETHAZONE	73-49-2	C10H12ClN3O3S	diuretic, antihypertensive	HYDROMOX
01503420	QUIPAZINE MALEATE	5786-68-5, 4774-24-7 [quipazine]	C17H19N3O4	antidepressant, oxytocic
01502004	BUMETANIDE	28395-03-1	C17H20N2O5S	diuretic	BUMEX
01503422	SEMUSTINE	13909-09-6	C10H18ClN3O2	antineoplastic
01503324	THIOTEPA	52-24-4	C6H12N3PS	antineoplastic, alkylating agent	THIOPLEX
01503429	CLOFIBRATE	637-07-0	C12H15ClO3	antihyperlipidemic	ATROMID
01503500	RESORCINOL MONOACETATE	102-29-4	C8H8O3	antiseborrheic, antipruritic	EURESOL
01503600	NIMODIPINE	66085-59-4	C21H26N2O7	vasodilator	NIMOTOP
01503603	ACYCLOVIR	59277-89-3	C8H11N5O3	antiviral	ZOVIRAX
01503604	RETINYL PALMITATE	79-81-2	C36H60O2	provitamin, antixerophthalamic
01503607	THALIDOMIDE	50-35-1	C13H10N2O4	hypnotic	THALOMID
01503609	NITRENDIPINE	84845-75-0	C18H20N2O6	antihypertensive	BAYPRESS
01503610	BENZALKONIUM CHLORIDE	8001-54-5	C22H40ClN	antiinfective (topical)	ROCCAL
01503614	CIPROFLOXACIN	85721-33-1	C17H18FN3O3	antibacterial, fungicide	CIPRO
01503678	CELECOXIB	169590-42-5	C17H14F3N3O2S	antiarthritic, cyclooxygenase2 inhibitor	CELEBREX
01503679	AZITHROMYCIN	83905-01-5, 117772-70-0 [dihydrate]	C38H72N2O12	antibacterial	ZITHROMAX
01503705	ANETHOLE	4180-23-8	C10H12O	expectorant, gastric stimulant, insecticide	MONASIRUP
01503708	TERFENADINE	50679-08-8	C32H41NO2	H1 antihistamine, nonsedating	SELDANE
01503710	CLOPIDOGREL SULFATE	113665-84-2	C16H18ClNO6S2	platelet aggregation inhibitor	PLAVIX
01503712	LORATADINE	79794-75-5	C22H23ClN2O2	H1 antihistamine	ALAVERT
01503720	SELAMECTIN	165108-07-6	C43H63NO11	anthelmintic, antiparasitic, antimite	REVOLUTION
01506170	ETHANOLAMINE OLEATE	2272-11-9	C20H41NO3	sclerosing agent	ETHAMOLIN
01503804	COLFORSIN	66575-29-9	C22H34O7	adenylate cyclase activator, antiglaucoma, hypotensive, vasodilator
01506100	PENTAGASTRIN	5534-95-2	C37H49N7O9S	gastric secretion indicator	PEPTAVLON
01503816	AMCINONIDE	51022-69-6	C28H35FO7	glucocorticoid, antiinflammatory	CYCLOCORT
01503818	BUPIVACAINE HYDROCHLORIDE	14252-80-3, 2180-92-9 [bupivacaine], 18010-40-7 [anhydrous]	C18H29ClN2O	anesthetic (local)	MARCAINE
01503650	NABUMETONE	42924-53-8	C15H16O2	antiinflammatory	RELAFEN
01503908	PACLITAXEL	33069-62-4	C47H51NO14	antineoplastic	TAXOL
01503914	BUTACAINE	149-16-6	C18H30N2O2	anesthetic (local)	BUTYN
01503918	CLOBETASOL PROPIONATE	25122-46-7, 25122-41-2 [clobetasol]	C25H32ClFO5	glucocorticoid, antiinflammatory	CLOBEX
01503923	IOPANIC ACID	96-83-3	C11H12I3NO2	radioopaque agent	TELEPAQUE
01503925	KETOROLAC TROMETHAMINE	74103-07-4, 74103-06-3 [ketorolac]	C19H24N2O6	antiinflammatory	TORADOL
01503926	LANSOPRAZOLE	103577-45-3	C16H14F3N3O2S	antiulcer	PREVACID
01503929	MEXILETINE HYDROCHLORIDE	5370-01-4, 31828-71-4 [mexiletine]	C11H18ClNO	antiarrhythmic
01503931	MORANTEL CITRATE	26155-31-7, 20574-50-9 [morantel]	C18H24N2O7S	anthelmintic
01503934	PERPHENAZINE	58-39-9	C21H26ClN3OS	antipsychotic	TRILAFON
01505987	DENATONIUM BENZOATE	3734-33-6	C28H34N2O3	denaturing agent, bitter principle	BITREX
01503968	TACROLIMUS	109581-93-3, 104987-11-3 [anhydrous]	C44H69NO12	immune suppressant, antifungal	PROGRAF
01503985	BROMPHENIRAMINE MALEATE	980-71-2, 86-22-6 [brompheniramine]	C20H23BrN2O4	H1 antihistamine	DIMETANE
01504008	SIROLIMUS	53123-88-9	C51H79NO13	immunosuppressant, antineoplastic; rapamycin	RAPAMUNE
01504085	PAROXETINE HYDROCHLORIDE	61869-08-7	C19H21ClFNO3	antidepressant	PAXIL
01505984	PROTRYPTYLINE HYDROCHLORIDE	1225-55-4	C19H22ClN	antidepressant	VIVACTIL
01504136	ALAPROCLATE	60719-82-6	C13H18ClNO2	antidepressant
01504142	ACETRIAZOIC ACID	85-36-9, 129-63-5 [acetrizoate sodium]	C9H6I3NO3	X-ray contrast medium	SALPIX
01504171	VENLAFAXINE HYDROCHLORIDE	99300-78-4, 93413-69-5 [venlafaxine]	C17H28ClNO2	antidepressant	EFFEXOR
01503836	IOTHALAMIC ACID	2276-90-6	C11H9I3N2O4	radiopaque agent	CONRAY
01504173	FLUOXETINE	54910-89-3	C17H19ClF3NO	antidepressant	PROZAC
02300234	ISRADIPINE	75695-93-1	C19H21N3O5	Ca channel blocker, antiparkisonian	DYNACIRC
01504175	CEFUROXIME AXETIL	64544-07-6, 55268-75-2 [cefuroxime]	C20H22N4O10S	antibacterial	CEFTIN
01504179	FEXOFENADINE HYDROCHLORIDE	138452-21-8	C32H40ClNO4	nonsedating H1-antihistamine	ALLEGRA
01504183	TRIFLURIDINE	70-00-8	C10H11F3N2O5	antiviral (opthalmic)	VIROPTIC
01300037	SODIUM NITROPRUSSIDE	13755-38-9	C5FeN6Na2O	antihypertensive	NITROPRESS
01504190	AVOBENZONE	70356-09-1	C20H22O3	sunscreen	PARSOL
01505982	OXANTEL PAMOATE	68813-55-8	C36H32N2O7	anthelmintic	TELOPAR
01504214	TRIMETOZINE	635-41-6	C14H19NO5	sedative, neurosedative
02300212	DOMPERIDONE	57808-66-9	C22H24ClN5O2	antiemetic, dopamine antagonist	MOTILIUM
01504226	CYSTEAMINE HYDROCHLORIDE	60-23-1	C2H8ClNS	antiurolithic, depigmentation, radiation protectant
01504235	ROFECOXIB	162011-90-7	C17H14O4S	COX2 inhibitor, antiinflammatory, antiarthritic	VIOXX
01504236	SIMVASTATIN	79902-63-9	C25H38O5	antihyperlipidemic, HMGCoA reductase inhibitor	ZOCOR
01504243	OXCARBAZEPINE	28721-07-5	C15H12N2O2	antipsychotic	TRILEPTAL
01504150	MELOXICAM SODIUM	71125-38-7	C14H12N3NaO4S2	antiinflammatory	MOBIC
01504257	CARVEDILOL	72956-09-3	C24H26N2O4	beta-adrenergic blocker	COREG
01504259	IRBESARTAN	138402-11-6	C25H28N6O	angiotensin 2 receptor antagonist	AVAPRO
01504260	LEVOFLOXACIN	138199-71-0	C18H20FN3O4	antibacterial	LEVAQUIN
01504269	LITHIUM CITRATE	6080-58-6, 919-16-4 [anhydrous]	C6H5Li3O7	antidepressant	LITAREX
01504272	GATIFLOXACIN	160738-57-8	C19H22FN3O4	antibacterial	TEQUIN
01504273	MIGLITOL	72432-03-2	C8H17NO5	alpha-glucosidase inhibitor, antidiabetic	GLYSET
01504300	ORLISTAT	96829-58-2	C29H53NO5	reversible lipase inhibitor, antiobesity	XENICAL
01504303	MOXIFLOXACIN HYDROCHLORIDE	186826-86-8	C23H29ClFN3O4	antibacterial	AVELOX
01504401	PIOGLITAZONE HYDROCHLORIDE	111025-46-8 (pioglitazone)	C19H21ClN2O3S	antidiabetic	ACTOS
01504403	DONEPEZIL HYDROCHLORIDE	142057-77-0	C24H30ClNO3	acetylcholinesterase inhibitor (reversible), cognitive enhancer	ARICEPT
01504911	FLUVASTATIN	93957-54-1	C24H26FNO4	antihyperlipidemic, HMGCoA reductase inhibitor	LESCOL
01505003	PIZOTYLINE MALATE	5189-11-7	C23H27NO5S	5HT antagonist, antimigraine	SANDOMIGRAN
01505012	EXEMESTANE	107868-30-4	C20H24O2	antineoplastic, aromatase inhibitor	AROMASIN
01503263	CYCLOTHIAZIDE	2259-96-3	C14H16ClN3O4S2	diuretic	ANHYDRON
01505981	ORNIDAZOLE	16773-42-5	C7H10ClN3O3	antiinfective
01505979	ETHYNODIOL DIACETATE	297-76-7	C24H32O4	progestin
01505116	ESTROPIPATE	7280-37-7	C22H32N2O5S	estrogen	OGEN
01502552	CINROMIDE	58473-74-8	C11H12BrNO	anticonvulsant	VUMIDE
01505125	ALCLOMETAZONE DIPROPIONATE	66734-13-2	C28H37ClO7	antiinflammatory, glucocorticoid	ACLOVATE
01505166	ALENDRONATE SODIUM	121268-17-5	C4H19NNaO10P2	bone resorption inhibitor, farnesyldiphosphate synthetase inhibitor, antimetastatic	FOSAMAX
01505172	ACARBOSE	56180-94-0	C25H43NO18	alpha-glucosidase & saccharase inhibitor, antidiabetes, antihyperlipidaemia, antiobesity	GLUCOBAY
01505178	ROPINIROLE HYDROCHLORIDE	91374-21-9	C16H25ClN2O	dopamine receptor agonist, antiParkinsonian	REQUIP
01505187	QUETIAPINE	111974-69-7	C21H25N3O2S	antipsychotic: 5HT antagonist, dopamine antagonist, H1-antihistamine, alpha adrenergic blocker	SEROQUEL
01505189	RIZATRIPTAN BENZOATE	144034-80-0	C22H25N5O2	5HT-1B/1D agonist, antimigraine	MAXALT
01505201	FAMCICLOVIR	104227-87-4	C14H19N5O4	antiviral	FAMVIR
01505202	AMLODIPINE BESYLATE	111470-99-6	C26H31ClN2O8S	Ca channel blocker	NORVASC
01505203	EZETIMIBE	163222-33-1	C24H21F2NO3	sterol absorption inhibitor	ZETIA
01505205	OLMESARTAN MEDOXOMIL	144689-63-4	C29H30N6O6	Angiotensin II inhibitor prodrug, antihypertensive	BENICAR
01505207	CEFTIBUTEN	97519-39-6	C15H14N4O6S2	antibacterial	CEDAX
01505208	CEFDINIR	91832-40-5	C14H13N5O5S2	antibacterial	OMNICEF
01505210	SIBUTRAMINE HYDROCHLORIDE	84485-00-7; 106650-56-0 (base); 125494-59-9 (hydrate)	C17H27Cl2N	anorexic, antidepressant, inhibitor of 5HT, norepinephrine & dopamine uptake	MERIDIA
01505212	PERINDOPRIL ERBUMINE	107133-36-8; 82834-16-0 (perindopril)	C23H43N3O5	antihypertensive, ACE inhibitor	ACEON
01505213	ROSUVASTATIN CALCIUM	287714-14-4, 147098-20-2(Ca salt)	C22H27CaFN3O6S	antihyperlipidemic	CRESTOR
01500418	MOXALACTAM DISODIUM	64953-12-4	C20H18N6Na2O9S	antibacterial	MOXAM
01503876	PREDNICARBATE	73771-04-7	C27H36O8	antiinflammatory, glucocorticoid	DERMATOP
01505222	DERACOXIB	169590-41-4	C17H14F3N3O3S	antiinflammatory, antiarthritic, COX-2 inhibitor	DERAMAXX
01505230	CILOSTAZOL	73963-72-1	C20H27N5O2	phosphodiesterase inhibitor	PLETAL
01505244	CITICOLINE	987-78-0	C14H26N4O11P2	cognition enhancer, phosphocholine cytidyltransferase activator	CERAXON
01505249	APRAMYCIN SULFATE	65710-07-8	C21H41N5O11	antibacterial; LD50(iv) 280mg/kg(mouse)
01505262	SERTRALINE HYDROCHLORIDE	79559-97-0; 79617-96-2(base)	C17H18Cl3N	antidepressant, 5HT uptake inhibitor	ZOLOFT
01500414	MINOCYCLINE HYDROCHLORIDE	13614-98-7, 10118-90-8 [minocycline]	C23H28ClN3O7	antibacterial	SOLODYN
01505265	TELITHROMYCIN	191114-48-4	C43H65N5O10	antibacterial	KETEK
01505267	OXAPROZIN	21256-18-8	C18H15NO3	antiinflammatory	DAYPRO
01501129	CARBETAPENTANE CITRATE	23142-01-0, 77-23-6 [carbetapentane]	C26H39NO10	antitussive	TOCLASE
01503843	NITAZOXANIDE	55981-09-4	C12H9N3O5S	antiparasitic	ALINIA
01505305	PEFLOXACINE MESYLATE	149676-40-4	C18H24FN3O6S	antibacterial, antiproliferative
01503841	METHYCLOTHIAZIDE	135-07-9	C9H11Cl2N3O4S2	antihypertensive	ENDURON
01505309	BIFONAZOLE	60628-96-8	C22H18N2	antifungal, calmodulin antagonist	MYCOSPOR
01505312	TYLOSIN TARTRATE	1405-54-5, 1401-69-0(base)	C50H83NO23	antibacterial	TYLAN
01505314	SARAFLOXACIN HYDROCHLORIDE	91296-87-6	C20H18ClF2N3O3	antibacterial	SARAFLOX
01503834	GADOTERIDOL	120066-54-8	C17H29GdN4O7	paramagnetic agent	PROHANCE
01505327	CHLORMADINONE ACETATE	302-22-7	C23H29ClO4	progestin, antiandrogen
01505330	OXICONAZOLE NITRATE	64211-46-7	C18H14Cl4N4O4	antifungal	OXISTAT
01505332	AZAPERONE	1649-18-9	C19H22FN3O	tranquilizer, neuroleptic, alpha adrenergic blocker	SUICALM
01503838	IOXILAN	107793-72-6	C18H24I3N3O8	radiopaque agent	OXILAN
01505340	AZELASTINE HYDROCHLORIDE	58581-89-8	C22H25Cl2N3O	H1 antihistamine (nonsedating); leucotriene synthesis blocker	ASTENIL
01505346	KETANSERIN TARTRATE	83846-83-7, 74050-98-9(base)	C26H28FN3O9	5HT2/5HT1C seritonin antagonist
01503879	TILETAMINE HYDROCHLORIDE	14176-50-2	C12H18ClNOS	anesthetic, anticonvulsant	TELAZOL
01505356	DECOQUINATE	18507-89-6	C24H35NO5	coccidiostat
01505360	CEFDITORIN PIVOXIL	117467-28-4	C25H28N6O7S3	antibacterial	SPECTRACEF
01505368	VALACYCLOVIR HYDROCHLORIDE	124832-27-5	C13H21ClN6O4	antiviral	VALTREX
01505387	DULOXETINE HYDROCHLORIDE	136434-34-9	C18H20ClNOS	antidepressant	CYMBALTA
01505390	NISOLDIPINE	63675-72-9	C20H24N2O6	vasodilator (coronary)	SULAR
01505391	MONTELUKAST SODIUM	151767-02-1	C34H33ClNNaO3S	leucotriene antagonist, antiasthmatic	SINGULAIR
01505410	BENURESTAT	38274-54-3	C9H9ClN2O3	urease inhibitor
01505411	BENZOXIQUINE	86-75-9	C16H11NO2	antiinfective	DIOXYLINE
01505412	BISMUTH SUBSALICYLATE	14882-18-9	C7H5BiO4	antidiarrheal, antacid, antiulcer	PEPTO-BISMOL
01505413	BENZOYLPAS	13898-58-3	C14H11NO4	antibacterial, tuberculostatic	THERAPAS
01505414	BROMINDIONE	1146-98-1	C15H9BrO2	anticoagulant	HALINONE
01505417	CAPOBENIC ACID	21434-91-3	C16H23NO6	antiarrhythmic
01505425	ACETOHEXAMIDE	968-81-0	C15H20N2O4S	antidiabetic	DYMELOR
01505426	ETHOXZOLAMIDE	452-35-7	C9H10N2O3S2	carbonic anhydrase inhibitor, antiulcer, antiglaucoma	ETHAMIDE
01505429	FLUCYTOSINE	2022-85-7	C4H4FN3O	antifungal	ANCOBON
01505432	FOMEPIZOLE HYDROCHLORIDE	56010-88-8	C4H7ClN2	alcohol dehydrogenase inhibitor, antidote	ANTIZOL
01505433	GLIPIZIDE	29094-61-9	C21H27N5O4S	antidiabetic	GLUCOTROL
01505435	GUANFACINE HYDROCHLORIDE	29110-47-2	C9H10Cl3N3O	antihypertensive	TENEX
01505436	D-LACTITOL MONOHYDRATE	81025-04-9, 585-86-4	C12H26O12	sweetener, treatment of portoencephalopathy
01505437	LEVOCARNITINE	541-15-1	C7H15NO3	cofactor for fatty acid metabolism, replenisher in arterial disease	CARNITOR
01505440	LOBENDAZOLE	6306-71-4	C10H11N3O2	anthelmintic
01505444	METHYLENE BLUE	7220-79-3	C16H20ClN3OS	antimethemoglobinemic, cyanide antidote
01502382	EPRINOMECTIN	123997-26-2	C50H75NO14	antiparasitic	EPRINEX
01505448	NITHIAMIDE	140-40-9	C5H5N3O3S	antibacterial
01505449	PRALIDOXIME CHLORIDE	51-15-0	C7H9ClN2O	cholesterase agonist	PROTOPAM
01505450	PREDNISOLONE HEMISUCCINATE	2920-86-7	C25H32O8	antiinflammatory, glucocorticoid	CORT SOL
01505453	PYRIDOXINE	65-23-6	C8H11NO3	vitamin B6, enzyme cofactor	HEXABETALIN
01506038	RISPERIDONE	106266-06-2	C23H27FN4O2	neuroleptic	RISPERDAL
01505461	SULFISOXAZOLE ACETYL	80-74-0	C13H15N3O4S	antibacterial	GANTRISIN
01505463	TAURINE	107-35-7	C2H7NO3S	neuroprotectant, inhibitory neurotransmitter, GABA agonist
01505465	TRICLOSAN	3380-34-5	C12H7Cl3O2	antiinfective	STRI-DEX
01505464	THIAMINE	67-03-8	C12H18Cl2N4OS	vitamin B1, enzyme cofactor	BETALIN-S
01505466	TRIMETHADIONE	127-48-0	C6H9NO3	anticonvulsant	TRIDIONE
01503870	VALGANCICLOVIR HYDROCHLORIDE	175865-59-5	C14H23ClN6O5	antiviral	VALCYTE
01505468	UNDECYLENIC ACID	112-38-9	C11H20O2	antifungal
01505470	CLINDAMYCIN PALMITATE HYDROCHLORIDE	25507--04-4	C34H64Cl2N2O6S	antibacterial, inhibits protein synthesis	CLEOCIN
01505474	CEFONICID SODIUM	71420-79-6	C18H16N6Na2O8S3	antibacterial	MONOCID
00305025	PHENYL AMINOSALICYLATE	133-11-9	C13H11NO3	antibacterial (tuberculostatic)	PHENYPASTEBAMIN
01505482	NETILMICIN SULFATE	56391-56-1	C21H45N5O15S2	antibacterial	NETROMYCIN
01505483	DOXORUBICIN	23214-92-8	C27H29NO11	antineoplastic	RUBEX
01505492	METHYSERGIDE MALEATE	129-49-7	C25H31N3O6	vasoconstrictor, antimigraine	SANSERT
01505978	FLORFENICOL	76639-94-6	C12H14Cl2FNO4S	antibacterial	NUFLOR
01505498	ACEPROMAZINE MALEATE	3598-37-6	C23H26N2O5S	sedative	ATRAVET
01505514	BIPERIDEN	514-65-8	C21H29NO	anticholinergic, antiparkinsonian	AKINETON
01505530	DEXCHLORPHENIRAMINE MALEATE	2438-32-6	C20H23ClN2O4	antihistamine	POLARAMINE
01505532	DILOXANIDE FUROATE	3736-81-0	C14H11Cl2NO4	amoebicide
01505537	ETIDRONATE DISODIUM	7414-83-7	C2H6Na2O7P2	bone resorption inhibitor	DIDRONEL
01502371	AMOROLFINE HYDROCHLORIDE	78613-38-4, 78613-35-1(base)	C21H36ClNO	antimycotic	LOCERYL
01505562	NORGESTIMATE	35189-28-7	C23H31NO3	progestin
01505576	TERAZOSIN HYDROCHLORIDE	70024-40-7	C19H26ClN5O4	antihypertensive	HYTRIN
01505581	TIOCONAZOLE	65899-73-2	C16H13Cl3N2OS	antifungal	VAGISTAT
01502363	DEXIBUPROFEN	51146-56-6	C13H18O2	analgesic, antiinflammatory
01505590	ANAGRELIDE HYDROCHLORIDE	58579-51-4	C10H8Cl3N3O	antithrombotic	AGRYLIN
01505599	ETOMIDATE	33125-97-2	C14H16N2O2	sedative	AMIDATE
01505610	LAMOTRIGINE	84057-84-1	C9H7Cl2N5	anticonvulsant	LAMICTAL
01505622	RALOXIFENE HYDROCHLORIDE	82640-04-8	C28H28ClNO4S	antiestrogen	EVISTA
01505637	CEFPODOXIME PROXETIL	87239-81-4	C21H27N5O9S2	antibacterial	VANTIN
01503709	MEPHENYTOIN	50-12-4	C12H14N2O2	anticonvulsant
01505650	AMINOPENTAMIDE SULFATE	119793-66-7	C19H26N2O5S	antispasmodic, antiemetic	CENTRINE
01503850	ZIPRASIDONE MESYLATE	199191-69-0	C22H25ClN4O4S2	antipsychotic	GEODON
01505977	ISOETHARINE MESYLATE	7279-75-6	C14H25NO6S	bronchodilator	BROKOSOL
01505296	OXFENDAZOLE	53716-50-0	C15H13N3O3S	anthelmintic	SYNANTHIC
01505675	TRIENTINE HYDROCHLORIDE	38260-01-4	C6H20Cl2N4	chelating agent	SYPRINE
01505677	TICLOPIDINE HYDROCHLORIDE	53885-35-1	C14H15Cl2NS	PAF inhibitor	TICLID
01505678	TICARCILLIN DISODIUM	4697-14-7	C15H14N2Na2O6S2	antibacterial	TICAR
01503873	THONZONIUM BROMIDE	553-08-2	C32H55BrN4O	mucolytic, antibacterial, surface active agent	THONZIDE
01505681	TOLTRAZURIL	69004-03-1	C18H14F3N3O4S	coccidiostat	BAYCOX
01505872	ATRACURIUM BESYLATE	64228-81-5	C65H82N2O18S2	neuromuscular blocker	TRACRIUM
01505683	ROLIPRAM	61413-54-5	C16H21NO3	tranquilizer
01505684	ROLITETRACYCLINE	751-97-3	C27H33N3O8	antibacterial	SYNTETRIN
01505690	PIPAMPERONE	1893-33-0	C21H30FN3O2	antipsychotic	DIPIPERON
01505692	PANCURONIUM BROMIDE	15500-66-0	C35H60Br2N2O4	neuromuscular blocker	PAVULON
01505701	FlUMAZENIL	78755-81-4	C15H14FN3O3	benzodiazepine antagonist	ROMAZICON
01505703	ALTRENOGEST	850-52-2	C21H26O2	progestinantineoplastic	REGUMATE
01505704	BISOPROLOL FUMARATE	104344-23-2	C22H35NO8	beta-blocker, antihypertensive	ZEBETA
01505705	FLUDARABINE PHOSPHATE	75607-67-9	C10H13FN5O7P	antineoplastic	FLUDARA
01505723	BETAMETHASONE ACETATE	987-24-6	C24H31FO6	antiinflammatory	CELESTOVET
01502036	VIGABATRIN	60643-86-9	C6H11NO2	anticonvulsant
01300046	TYROSINE	60-18-4	C9H11NO3	amino acid, nutrient
01505708	EPIRUBICIN HYDROCHLORIDE	56390-09-1	C27H30ClNO11	antineoplastic	ELLENCE
01505709	VECURONIUM BROMIDE	50700-72-6	C34H57BrN2O4	neuromuscular blocker	NORCURON
01505710	ALISKIREN HEMIFUMARATE	173334-57-1	C34H57N3O10	renin inhibitor	TEKTURNA
01505711	ACAMPROSATE CALCIUM	77337-73-6	C10H20CaN2O8S2	alcohol antagonist	CAMPRAL
01505712	PREDNISOLONE SODIUM PHOSPHATE	125-02-0	C21H27Na2O8P	antiinflammatory, glucocorticoid	HYDELTRASOLE
01505713	PREGNENOLONE SUCCINATE	4598-67-8	C25H36O5	glucocortcoid, antiinflammatory	FORMULA-405
01500582	TOLMETIN SODIUM	64490-92-2, 26171-23-3 [tolmetin]	C15H14NNaO3	antiinflammatory	TOLECTIN
01505722	DESOXYMETASONE	382-67-2	C22H29FO4	antiinflammatory	TOPICORT
01505551	LEVOBUNOLOL HYDROCHLORIDE	17912-14-7	C17H26ClNO3	beta-adrenergic blocker	BETAGAN
01300029	MEGLUMINE	6284-40-8	C7H17NO5	diagnostic aid
01500354	IPRATROPIUM BROMIDE	66985-17-9, 22254-24-6 [anhydrous]	C20H30BrNO3	bronchodilator, antiarrhythmic	ATROVENT
01505724	ISOFLUPREDONE ACETATE	338-98-7	C23H29FO6	antiinflammatory	PREDEF
01503833	ENALAPRILAT	84680-54-6	C18H28N2O7	antihypertensive	VASOTEC
01503860	ACETOPHENAZINE MALEATE	5714-00-1	C27H33N3O6S	antipsychotic	TINDAL
01505778	BEPHENIUM HYDROXYNAPTHOATE	3818-50-6	C28H29NO4	anthelmintic
01505780	DIPERODON HYDROCHLORIDE	537-12-2	C22H28ClN3O4	analgesic, anesthetic
01505974	CLOFAZIMINE	2030-63-9	C27H22Cl2N4	antibacterial, antilepretic, antituberculosis	LAMPRENE
01505975	BENZYDAMINE HYDROCHLORIDE	132-69-4	C19H24ClN3O	analgesic, antipyretic, antiinflammatory	TANTUM
01505726	DESONIDE	638-94-8	C24H32O6	antiinflammatory, glucocorticoid	DESOWEN
01505753	GLYCOPYRROLATE	596-51-0	C19H28BrNO3	anticholinergic	ROBINUL
01505756	ITRACONAZOLE	84625-61-6	C35H38Cl2N8O4	antifungal	SPORANOX
01505760	OCTISALATE	118-60-5	C15H22O3	sunscreen	UVINUL
01505763	RIBOFLAVIN 5-PHOSPHATE SODIUM	130-40-5	C17H20N4NaO9P	vitamin, enzyme cofactor
01504915	GLIMEPIRIDE	93479-97-1	C24H34N4O5S	hypoglycemic, antidiabetic	AMARYL
01505782	CEFTAZIDIME	72558-82-8	C22H22N6O7S2	antibacterial	TAZIDIME
01505805	GABAPENTIN	60142-96-3	C9H17NO2	anticonvulsant	NEURONTIN
01505819	ELETRIPTAN HYDROBROMIDE	177834-92-3, 143322-58-1(base)	C22H27BrN2O2S	5-HT agonist, anti-migrane	RELPAX
01505851	ARIPIPRAZOLE	129722-12-9	C23H27Cl2N3O2	antipsychotic, 5HT2A antagonist	ABILIFY
01505906	ZILEUTON	111406-87-2	C11H12N2O2S	5-lipoxygenase inhibitor	ZYFLO
01503115	VINPOCETINE	42971-09-5	C22H26N2O2	cerebral vasodilator, antimotion
01505943	RABEPRAZOLE SODIUM	117976-90-6	C18H20N3NaO3S	gastric acid secretion inhibitor	ACIPHEX
01505944	RISEDRONATE SODIUM	115436-72-1	C7H10NNaO7P2	calcium regulator	ACTONEL
01500294	EUCALYPTOL	470-82-6	C10H18O	anthelminthic, antiseptic, expectorant
01505955	COLISTIN SULFATE	1264-72-8	C52H102N16O21S2	antibacterial	BELCOMYCINE
01502106	CARBOPLATIN	41575-94-4	C6H12N2O4Pt	antineoplastic, convulsant	PARAPLATIN
01505991	DECAMETHONIUM BROMIDE	541-22-0	C16H38Br2N2	neuromuscular blocker	SYNCURINE
01505971	BENZBROMARONE	3562-84-3	C17H12Br2O3	uricosuric	DESURIC
01505972	BROMPERIDOL	10457-90-6	C21H23BrFNO2	antipsychotic	IMPROMEN
01300027	IVERMECTIN	70288-86-7	C48H74O14	antiparasitic	STROMECTOL
01502302	LORNOXICAM	70374-39-9	C13H10ClN3O4S2	analgesic, antiinflammatory	XEFO
01503840	MANGAFODIPIR TRISODIUM	140678-14-4	C22H27MnN4Na3O14P2	paramagnetic agent	TESLASCAN
01502016	TRETINOIN	302-79-4	C20H28O2	keratolytic, antiacne, antineoplastic	AVITA
01502340	SULBACTAM	68373-14-8	C8H11NO5S	b-lactamase inhibitor	BETAMAZE
01506202	AMMONIUM LACTATE	52003-58-4	C3H9NO3	antipruritic
01503267	NOMIFENSINE MALEATE	32795-47-4, 24526-64-5 [nomifensine]	C20H22N2O4	antidepressant, dopamine uptake inhibitor	MERITAL
01502501	ONDANSETRON	99614-02-5	C18H23N3O	antiallergic, antiemetic, anti-schizophrenic	ZOFRAN
01500216	CYPROTERONE ACETATE	427-51-0	C24H29ClO4	antiandrogen	ANDROCUR
01504144	DIRITHROMYCIN	62013-04-1	C42H78N2O14	antibacterial	DYNABAC
01505115	CLORSULON	60200-06-8	C8H8Cl3N3O4S2	antiparasitic, fasciolicide	VETRANAL
01502388	MANIDIPINE HYDROCHLORIDE	89226-75-5	C35H38N4O6	antihypertensive	CALSLOT
01500615	ZOMEPIRAC SODIUM	64092-49-5, 64092-48-4 [anhydrous], 33369-31-2 [zomepirac]	C15H14ClNO3	analgesic, antiinflammatory	ZOMAX
01503831	DROSPIRENONE	67392-87-4	C24H30O3	aldosterone antagonist
01505294	CARBADOX	6804-07-5	C11H10N4O4	antibacterial	MECADOX
01503938	RIBAVIRIN	36791-04-5	C8H12N4O5	antiviral	REBETOL
01503863	BEMOTRIZINOL	187393-00-6	C38H49N3O5	sunscreen	TINOSORB S
01505248	CANRENONE	976-71-6	C22H28O3	aldosterone antagonist; antifibrogenic
01504210	ATOVAQUONE	95233-18-4	C22H19ClO3	antipneumocystic, antimalarial	MEPRON
01505367	MOMETASONE FUROATE	83919-23-7	C27H30Cl2O6	antiinflammatory, glucocorticoid	ASMANEX
01505567	PENBUTOLOL SULFATE	38363-32-5	C18H31NO6S	beta-adrenergic blocker	LEVATOL
01505456	PARAMETHADIONE	115-67-3	C7H11NO3	anticonvulsant	PARADIONE
01505428	ETHOTOIN	86-35-1	C11H12N2O2	anticonvulsant	PEGANONE
01505535	DYDROGESTERONE	152-62-5	C21H28O2	progestin	GYNOREST
01505480	IFOSFAMIDE	3778-73-2	C7H15Cl2N2O2P	antineoplastic	IFEX
01505430	FLUROTHYL	333-36-8	C4H4F6O	central stimulant, convulsant	INDOKLON
01502423	CEFORANIDE	60925-61-3	C20H21N7O6S2	antibacterial	PRECEF
01505372	SUMATRIPTAN SUCCINATE	103628-48-4	C18H27N3O6S	5HT agonist	IMITREX
01502418	BRINZOLAMIDE	138890-62-7	C12H21N3O5S3	antiglaucoma	AZOPT
01503862	AZATADINE MALEATE	3978-86-7	C24H26N2O4	H1-antihistamine	OPTIMINE
01505512	BETAXALOL HYDROCHLORIDE	63659-19-8	C18H30ClNO3	antihypertensive, beta-blocker, antianginal	BETOPTIC
01505388	RIVASTIGMINE TARTRATE	123441-03-2	C18H28N2O8	acetylcholinesterase inhibitor	EXCELON
01400151	ETHYL PARABEN	120-47-8	C9H10O3	antifungal
01505111	THIOSTREPTON	1393-48-2	C72H85N19O18S5	antibacterial	BRYAMYCIN
01500677	ALBUTEROL	18559-94-9	C13H21NO3	bronchodilator, tocolytic	PROVENTIL
01506043	SOTALOL HYDROCHLORIDE	959-24-0	C12H21ClN2O3S	beta-adrenergic agonist	BETAPACE
01504567	MYCOPHENOLATE MOFETIL	115007-34-6	C23H31NO7	immune suppressant, antineoplastic, antiviral	CELLCEPT
01504832	CEFTIOFUR HYDROCHLORIDE	80370-57-6	C19H18ClN5O7S3	antibacterial	EXCENEL
01504834	CLINAFOXACIN HYDROCHLORIDE	105956--99-8	C17H18Cl2FN3O3	antibacterial
01504140	BUTOCONAZOLE	64872-77-1, 64872-76-0 [butoconazole]	C19H17Cl3N2S	antifungal	FEMSTAT
01503869	CEFPIRAMIDE	70797-11-4	C25H24N8O7S2	antibacterial	CEFPIRAN
01502111	AZACITIDINE	320-67-2	C8H12N4O5	antineoplastic, pyrimidine antimetabolite	VIDAZA
01505261	TELMISARTAN	144701-48-4	C33H30N4O2	antihypertensive, angiotensin II blocker	MICARDIS
01500673	MOLSIDOMINE	25717-80-0	C9H14N4O4	antianginal	CORVATON
01506084	PROSCILLARIDIN	466-06-8	C29H40O9	cardiotonic	CARADRIN
01503867	CANDICIDIN	1403-17-4	C59H84N2O18	antifungal	VANOBID
01502553	CINTRIAMIDE	5588-21-6	C12H15NO4	antipsychotic
00330068	PYRETHRINS	121-21-1	C20H26O3	insecticide, Na channel toxin	DRIONE
01503425	ESZOPICLONE	138729-47-2, 43200-80-2	C17H17ClN6O3	hypnotic, sedative	LUNESTA
01500685	CLOZAPINE	5786-21-0	C18H19ClN4	antipsychotic	CLOZARIL
01300040	SODIUM PHENYLBUTYRATE	1716-12-7	C10H11NaO2	antihyperammonemic,antineoplastic	BUPHENYL
01503031	MONOBENZONE	103-16-2	C13H12O2	depigmentor	BENOQUIN
01501214	ENALAPRIL MALEATE	76095-16-4, 75847-73-3 [enalapril]	C24H32N2O9	ACE inhibitor, antihypertensive	VASOTEC
01502005	CARBENOXOLONE SODIUM	7421-40-1, 5697-56-3 [carbenoxolone]	C34H48Na2O7	antiinflammatory, antisecretory, antiulcer	SANODIN
01503866	BISOCTRIZOLE	103597-45-1	C41H50N6O2	sunscreen	TINOSORB M
01502332	RACTOPAMINE HYDROCHLORIDE	90274-24-1	C18H24ClNO3	beta-adrenergic agonist, growth stimulant	OPTAFLEXX
01502333	RASAGILINE	136236-51-6	C12H13N	antiparkinsonian	AZILECT
01503865	BETAZOLE HYDROCHLORIDE	138-92-1	C5H11Cl2N3	gastric secretion stimulant	HISTALOG
01505215	TEGASEROD MALEATE	189188-57-6	C20H27N5O5	5HT4 receptor agonist, peristaltic stimulant	ZELNORM
01502325	PRASUGREL	150322-43-3	C20H20FNO3S	platelet aggregation inhibitor	EFFIENT
01503832	ECAMSULE TRIETHANOLAMINE	92761-26-7	C28H34O8S2	sunscreen
01505604	FLUVOXAMINE MALEATE	61718-82-9	C19H25F3N2O6	antiobsessional agent	LUVOX
01505902	DORAMECTIN	117704-25-3	C50H74O14	endoparasitic	DECTOMAX
01502330	QUINESTROL	152-43-2	C25H32O2	estrogen	ESTROVIS
01506001	IMIPENEM	74431-23-5	C12H19N3O5S	antibacterial	IMIPEM
01505706	MUPIROCIN	12650-69-0	C26H44O9	antibacterial, antimycoplasmal, isoleucyl-tRNA synthetase inhibitor	BACTROBAN
01502334	ROXATIDINE ACETATE HYDROCHLORIDE	93793-83-0	C19H29ClN2O4	antiulcer	ROXIT
01502336	SERATRODAST	112665-43-7	C22H26O4	Thx-antagonist, antiasthmatic, antiinflammatory	BRONICA
01502031	CEFOXITIN SODIUM	66309-69-1, 61622-34-2 [cefotiam]	C16H16N3NaO7S2	antibacterial	MEFOXIN
01502338	SPARFLOXACIN	110871-86-8	C19H22F2N4O3	antibacterial	ZAGAM
01502032	SURAMIN HEXASODIUM	129-46-4, 145-63-1 [suramin]	C51H34N6Na6O23S6	antiprotozoal, trypanocidal, antiviral	ANTRYPOL
01502346	VORICONAZOLE	137234-62-9	C16H14F3N5O	antifungal	VFEND
01503839	LAMIVUDINE	134678-17-4	C8H11N3O3S	antiviral	EPIVIR
01502033	CEFUROXIME SODIUM	56238-63-2	C16H15N4NaO8S	antibacterial	ZINACEF
01502350	IDOXURIDINE	54-42-2	C9H11IN2O5	antiviral	DENDRID
01502037	LOMEFLOXACIN HYDROCHLORIDE	98079-52-8, 98079-51-7 (lomefloxacin)	C17H20ClF2N3O3	antibacterial	MAXAQUIN
01502362	GANCICLOVIR	82410-32-0	C9H13N5O4	antiviral	CYTOVENE
01502038	CEFAMANDOLE SODIUM	34444-01-4	C18H17N6NaO5S2	antibacterial
01502365	GRANISETRON HYDROCHLORIDE	107007-99-8	C18H25ClN4O	antiemetic	KYTRIL
01502358	DOXOFYLLINE	69975-86-6	C11H14N4O4	bronchdilator	MAXIVENT
01502411	ACENOCOUMAROL	152-72-7	C19H15NO6	anticoagulant	SINTROM
01505371	CETIRIZINE HYDROCHLORIDE	83881-52-1	C21H27Cl3N2O3	H1 antihistamine	ZYRTEC
01505398	PHENYLETHYL ALCOHOL	60-12-8	C8H10O	antimicrobial
01505534	DOXAPRAM HYDROCHLORIDE	7081-53-0	C25H33ClN2O2	respiratory stimulant	DOPRAM
01502373	RAMOPLANIN [A2 shown; 2mM]	76168-82-6	C119H154ClN21O40	antibacterial
01501118	MECLOCYCLINE SULFOSALICYLATE	73816-42-9, 2013-58-3 [meclocycline]	C29H27ClN2O14S	antibacterial	MECLAN
01505691	PENFLURIDOL	26864-56-2	C28H27ClF5NO	antipsychotic	SEMAP
01500665	ACEBUTOLOL HYDROCHLORIDE	34381-68-5, 37517-30-9 [acebutolol]	C18H29ClN2O4	antihypertensive, antianginal, antiarrhythmic	SECTRAL
01505672	VINCRISTINE SULFATE	2068-78-2	C46H58N4O14S	antineoplastic	ONCOVIN
01505386	DUTASTERIDE	164656-23-9	C27H30F6N2O2	5-alpha-reductase inhibitor	AVODART
01505393	DESLORATIDINE	100643-71-8	C19H19ClN2	H1-antihistamine	CLARINEX
01505455	QUINAPRILAT	85441-60-7	C23H26N2O5	antihypertensive, ACE inhiibitor
01505603	FLUTICASONE PROPIONATE	80474-14-2	C25H31F3O5S	antiinflammatory	FLUVENT
01505615	MIFEPRISTONE	84371-65-3	C29H35NO2	progesterone antagonist, abortion inducer	MIFEPREX
01502360	ZALCITABINE	7481-89-2	C9H13N3O3	antiviral	HIVID
01300017	EVANS BLUE	314-13-6	C34H24N6Na4O14S4	glutamate uptake inhibitor, AMPA blocker
01300010	ARGININE HYDROCHLORIDE	1119-34-2	C6H15ClN4O2	ammonia detoxicant, diagnostic aid
01502326	PROCARBAZINE HYDROCHLORIDE	671-16-9	C12H19N3O	antineoplastic	MATULANE
01505693	OMEPRAZOLE	73590-58-6	C17H19N3O3S	gastric acid depressant	PRILOSEC
01505364	CEFPROZIL	121123-17-9	C18H19N3O5S	antibacterial	CEFZIL
01300028	MANNITOL	69-65-8	C6H14O6	diuretic, sweetener, diagnostic aid	OSMITROL
01505983	PHENFORMIN HYDROCHLORIDE	834-28-6	C10H16ClN5	antidiabetic	DBI
01504815	MILNACIPRAN HYDROCHLORIDE	101152-94-7	C15H23ClN2O	inhibitor of norepinephrine and seritonin uptake, treatment of fibromyalgia	SAVELLA
01504099	SILDENAFIL CITRATE	139755-83-2	C28H38N6O11S	erectile dysfunction therapy	VIAGRA
01500756	NALIDIXIC ACID	389-08-2, 3374-05-8 [anhydrous], 15769-77-4 [nalidixate sodium]	C12H12N2O3	antibacterial	NEGGRAM
01504912	OSELTAMIVIR PHOSPHATE	196618-13-0	C15H29N2O8P	antiviral	TAMIFLU
01505502	BENOXINATE HYDROCHLORIDE	5987-82-6	C17H29ClN2O3	anesthetic (local)	CEBESINE
01505850	AMPYZINE SULFATE	7082-29-3	C6H11N3O4S	CNS stimulant
01501145	SULFAQUINOXALINE SODIUM	59-40-5	C14H11N4NaO2S	antibacterial, coccidiostat	AVIOCHINA
01500113	POTASSIUM p-AMINOBENZOATE	150-13-0 (acid)	C7H6KNO2	ultraviolet screen	KPABA
01500510	PROMETHAZINE HYDROCHLORIDE	58-33-3, 60-87-7 [promethazine]	C17H21ClN2S	antihistaminic	PHENERGAN
01502361	ESOMEPRAZOLE POTASSIUM	161796-84-5	C17H18KN3O3S	gastric acid secretion inhibitor	NEXIUM
01503881	DOCUSATE SODIUM	577-11-7	C20H37NaO7S	stool softener	COLACE
01505204	ALMOTRIPTAN	154323-57-6, 181183-52-8(malate)	C17H25N3O2S	5HT 1B/2D receptor agonist	AXERT
01500534	SCOPOLAMINE HYDROBROMIDE	6533-68-2, 114-49-8 [anhydrous], 51-34-3 [scopolamine]	C17H22BrNO4	anticholinergic, treatment of motion sickness	ISOPTOHYOSCINE
01505264	TRANDOLAPRIL	87679-37-6	C24H34N2O5	antihypertensive, ACE inhibitor	MAVIK
01500453	OXYMETAZOLINE HYDROCHLORIDE	2315-02-8, 1491-59-4 [oxymetazoline]	C16H25ClN2O	adrenergic agonist, nasal decongestant	VISINE
01500457	OXYTETRACYCLINE	6153-64-6, 79-57-2 [anhydrous]	C22H25ClN2O9	antibacterial	TERRAMYCIN
01500459	PAPAVERINE HYDROCHLORIDE	61-25-6, 58-74-2 [papaverine]	C20H22ClNO4	muscle relaxant (smooth), cerebral vasodilator	PAVABID
01500462	PARGYLINE HYDROCHLORIDE	306-07-0, 555-57-7 [pargyline]	C11H14ClN	antihypertensive	EUTONYL
01505424	ETHOPABATE	59-06-3	C12H15NO4	folate metabolic inhibitor, coccidiostat
01500473	PHENAZOPYRIDINE HYDROCHLORIDE	136-40-3, 94-78-0 [phenazopyridine]	C11H12ClN5	analgesic	PYRIDIUM
01500476	PHENELZINE SULFATE	156-51-4, 51-71-8 [phenelzine]	C8H14N2O4S	antidepressant	NARDIL
01500485	PHENYTOIN SODIUM	630-93-3, 57-41-0 [phenytoin]	C15H11N2NaO2	anticonvulsant, antieleptic	DILANTIN
01500478	PHENIRAMINE MALEATE	132-20-7, 86-21-5 [pheniramine]	C20H24N2O4	antihistaminic	AVIL
01501104	METHACYCLINE HYDROCHLORIDE	3963-95-9, 914-00-1 [methacycline]	C22H23ClN2O8	antibacterial	RONDOMYCIN
01501105	PUROMYCIN DIHYDROCHLORIDE	58-58-2, 53-79-2 [puromycin]	C22H31Cl2N7O5	antineoplastic, antiprotozoal
01501115	NALBUPHINE HYDROCHLORIDE	23277-43-2, 20594-83-6 [nalbuphine]	C21H28ClNO4	analgesic, narcotic antagonist	NUBAIN
01502310	MEROPENEM	96036-03-2	C17H25N3O5S	antibacterial	MERREM
01501120	MINAPRINE HYDROCHLORIDE	25953-17-7, 25905-77-5 [minaprine]	C17H24Cl2N4O	antidepressant, psychotropic	CANTOR
01503927	LEFLUNOMIDE	75706-12-6	C12H9F3N2O2	antineoplastic, PDGF receptor blocker, immunomodulator	ARAVA
01501121	MEMANTINE HYDROCHLORIDE	19982-08-2	C12H22ClN	muscle relaxant (skeletal)	NAMENDA
01501135	NICARDIPINE HYDROCHLORIDE	54527-84-3, 55985-32-5 [nicardipine]	C26H30ClN3O6	vasodilator	CARDENE
01501138	PIRENZEPINE HYDROCHLORIDE	29868-97-1, 28797-61-7 [pirenzepine]	C19H23Cl2N5O2	antiulcer	GASTERIL
01501139	PRAMOXINE HYDROCHLORIDE	637-58-1, 140-65-8 [pramoxine]	C17H28ClNO3	anesthetic (topical)	TRONOLANE
01501148	SULCONAZOLE NITRATE	61318-91-0, 61318-90-9 [sulconazole]	C18H16Cl3N3O3S	antifungal	EXELDERM
01501149	RITODRINE HYDROCHLORIDE	23239-51-2, 26652-09-5 [ritodrine]	C17H22ClNO3	muscle relaxant (smooth)	YUTOPAR
01501151	RANITIDINE HYDROCHLORIDE	66357-59-3; 66357-35-5	C13H23ClN4O3S	H2 antihistamine	ZANTAC
01501154	RONIDAZOLE	7681-76-7	C6H8N4O4	antiprotozoal	RIDZOL
01501185	ECONAZOLE NITRATE	68797-31-9, 27220-47-9 [econazole]	C18H16Cl3N3O4	antifungal	SPECTAZOLE
01500164	CEFAZOLIN SODIUM	27164-46-1, 25953-19-9 [cefazolin]	C14H13N8NaO4S3	antibacterial	ANCEF
01505682	TOREMIPHENE CITRATE	89778-27-8	C32H36ClNO8	antineoplastic, anti-estrogen	FARESTON
01506178	LEVCYCLOSERINE	339-72-0	C3H6N2O2	enzyme inhibitor, Gaucher's disease therapy
01300038	SODIUM OXYBATE	502-85-2	C4H7NaO3	anesthetic	XYREM
01503339	SULFANITRAN	122-16-7	C14H13N3O5S	antibacterial, coccidiostat	NOVASTAT-W
01505707	TEICOPLANIN [A(2-1) shown]	61036-62-2	C88H95Cl2N9O33	antibacterial	TARGOCID
01506066	DEBRISOQUIN SULFATE	581-88-4	C10H15N3O4S	anti-hypertensive	DECLINAX
01505415	BURAMATE	4663-83-6	C10H13NO3	anticonvulsant, antipsychotic	HYAMATE
01500373	MAPROTILINE HYDROCHLORIDE	10347-81-6, 10262-69-8 (maprotiline)	C20H24ClN	antidepressant	LUDIOLMIL
01500376	MECLIZINE HYDROCHLORIDE	31884-77-2, 1104-22-9 [anhydrous], 569-65-3 [meclizine]	C25H29Cl3N2	antiemetic	ANTIVERT
01500388	MESTRANOL	72-33-3	C21H26O2	estrogen, with progesterone as oral contraceptive
01500391	METHACHOLINE CHLORIDE	62-51-1, 55-92-5 [methacholine]	C8H18ClNO2	cholinergic, diagnostic aid	PROVOCHOLINE
01500410	METOCLOPRAMIDE HYDROCHLORIDE	54143-57-6, 7232-21-5 [anhydrous], 364-62-5 [metoclopramide]	C14H23Cl2N3O2	antiemetic	MAXOLON
01500411	METOPROLOL TARTRATE	56392-17-7, 37350-58-6 [metroprolol]	C19H31NO9	antihypertensive, antianginal	LOPRESSOR
01506035	REPAGLINIDE	135062-02-1	C27H36N2O4	antidiabetic	PRANDIN
01505263	ALFUZOSIN HYDROCHLORIDE	81403-80-7	C19H28ClN5O4	alpha(1)-adrenergic blocker	UROXATRAL
01500218	DACARBAZINE	4342-03-4	C6H10N6O	antineoplastic	DTIC-DOME
01300018	GLUTAMINE (L)	56-85-9	C5H10N2O3	dietary supplement	NUTRESTORE
01500343	HYDROXYPROGESTERONE CAPROATE	630-56-8, 68-96-2 [hydroxyprogesterone]	C27H40O4	progestogen	DELALUTIN
01500387	MERCAPTOPURINE	6112-76-1, 50-44-2 [anhydrous]	C5H4N4S	antineoplastic, purine antimetabolite	PURINETHOL
01502198	ANISINDIONE	117-37-3	C16H12O3	anticoagulant	MIRADON
01505214	RAMIPRIL	87333-19-5	C23H32N2O5	antihypertensive, ACE inhibitor	ALTACE
01503837	IOVERSOL	8771-40-2	C18H24I3N3O9	radiopaque agent	OPTIRAY
01501205	LANATOSIDE C	17575-22-3	C49H76O20	cardiotonic
01502339	STAVUDINE	3056-17-5	C10H12N2O4	antiviral	ZERIT
01502376	ADAPALENE	106685-40-9	C28H28O3	anti-acne	DIFFERIN
01504261	CANDESARTAN CILEXTIL	139481-59-7	C33H34N6O6	angiotensin 1 receptor antagonist	ATACAND
01503680	SEVOFLURANE	28523-86-6	C4H3F7O	anesthetic	ULTANE
01502379	DAPTOMYCIN (5 millimolar/DMSO)	103060-53-3	C72H101N17O26	antibacterial	CUBICIN
01502385	LINEZOLID	165800-03-3	C16H20FN3O4	antibacterial	ZYVOX
01502393	TENOFOVIR	206184-49-8	C9H14N5O4P	antiviral, RT inhibitor	VIREAD
01502394	TIGECYCLINE	220620-09-7	C30H43N5O8	antibacterial	TYGACIL
01502390	PEMETREXED	137281-23-3	C20H19N5Na2O6	antineoplastic, thymidylate synthase inhibitor	ALIMTA
01502384	ESTRAMUSTINE	2998-57-4	C23H31Cl2NO3	antineoplastic
01505639	TADALAFIL	171596-29-5	C22H19N3O4	erectile dysfunction therapy	CIALIS
01505781	SELEGILINE HYDROCHLORIDE	14611-52-0	C13H18ClN	antidepressant, MAO inhibitor, antiparkinsonian	EMSAM
01900050	TAPENTADOL HYDROCHLORIDE	175591-23-8	C14H24ClNO	analgesic, norepinephrine uptake blocker, mu-opiod receptor agonist	NUCYNTA
01505560	NATAMYCIN	7681-93-8	C33H47NO13	antibacterial	NATACYN
01506161	HEXYLENE GLYCOL	107-41-5	C6H14O2	humectant
01505584	ERGOTAMINE TARTRATE	379-79-3	C37H41N5O11	analgesic, antimigraine	ERGOSTAT
01504216	ZOXAZOLAMINE	61-80-3	C7H5ClN2O	muscle relaxant, antirrheumatic	FLEXIN
01505211	TORSEMIDE	56211-40-6	C16H20N4O3S	diuretic, inhibits Na/K/2Cl carrier system	DEMADEX
01505953	SUCRALOSE	56038-13-2	C12H19Cl3O8	sweetener	SPLENDA
01506159	FOMEPIZOLE	7554-65-6	C4H6N2	alcohol dehydrogenase inhibitor, antidote	ANTIZOL
01506182	NITARSONE	98-72-6	C6H6AsNO5	antiprotozoal	HISTOSTAT
01300039	SODIUM PHENYLACETATE	114-70-5	C8H7NaO2	antihyperammonemic	AMMONUL
01505956	NITROGLYCERIN	55-63-0	C3H5N3O9	vasodilator (coronary)
01502370	CRYOFLURANE	76-14-2	C2Cl2F4	anesthetic (local)	FREON-114
01500484	PHENYLPROPANOLAMINE HYDROCHLORIDE	154-41-6	C9H14ClNO	vasoconstrictor, decongestant, anorexic	URICON
01500525	RACEPHEDRINE HYDROCHLORIDE	134-71-4, 90-81-3 [racephedrine]	C10H16ClNO	bronchodilator, decongestant
01505401	ACTINOQUINOL SODIUM	7246-07-3	C11H10NNaO4S	ultaviolet screen
01500273	EPHEDRINE (1R,2S) HYDROCHLORIDE	50-98-6, 299-42-3 [(-)-ephedrine]	C10H16ClNO	bronchodilator, cardiac stimulant
01500375	MECHLORETHAMINE	55-86-7, 51-75-2 [mechlorethamine]	C5H11Cl2N	antineoplastic, alkylating agent	MUSTARDGEN
01502381	ENTACAPONE	116314-67-1	C14H15N3O5	antidyskinetic	CONTAM
01504286	FEBUXOSTAT	144060-53-7	C16H16N2O3S	xanthine oxidase/dehydrogenase inhibitor	ULORIC
01505714	DARIFENACIN HYDROBROMIDE	133099-07-7	C28H31BrN2O2	M3 muscarinic antagonist, bladder suppressant	ENABLEX
01504414	FENOFIBRIC ACID	42017-89-0	C17H15ClO4	antihyperlipidemic	TRILIPIX
01300012	CALCIUM GLUCEPTATE	299-28-5	C14H26CaO16	calcium replenisher
01505831	SITAGLIPTIN MONOPHOSPHATE MONOHYDRATE	486460-32-6	C16H20F6N5O6P	DPP4 inhibitor, antidiabetic	JANUVIA
01501173	ACETANILIDE	103-84-4	C8H9NO	analgesic, antipyretic	ANTIFEBRIN
02300062	CHLORMEZANONE	80-77-3	C11H12ClNO3S	anxiolytic, muscle relaxant	TRANCOPAL
01900005	THIOPENTAL SODIUM	71-73-8, 76-75-5 [thiopental]	C11H17N2NaO2S	anesthetic	PENTOTHAL
01500839	CINCHONIDINE	485-71-2	C19H22N2O	antimalarial
01500841	CINCHONINE	118-10-5	C19H22N2O	antimalarial
01503868	CARBARSONE	121-59-5	C7H9AsN2O4	antiamebic, antiprotozoal	AMEBARSONE
01503212	DOBUTAMINE HYDROCHLORIDE	49745-95-1, 34368-04-2 [dobutamine]	C18H24ClNO3	cardiotonic	DOBUTREX
00330018	DICHLORVOS	62-73-7	C4H7Cl2O4P	insecticide, cholinesterase inhibitor
01505361	MODAFINIL	68693-11-8	C15H15NO2S	analeptic	PROVIGIL
01900002	THIAMYLAL SODIUM	337-47-3, 77-27-0 [thiamylal]	C12H17N2NaO2S	anesthetic	SURITAL
01505200	BENAZEPRIL HYDROCHLORIDE	86541-74-4	C24H29ClN2O5	ACE inhibitor, antihypertensive	LOTENSIN
00300607	RUTIN	153-18-4	C27H30O16	vascular protectant	BIRUTAN
01505925	ZALEPLON	151319-34-5	C17H15N5O	sedative, hypnotic	SONATA
01502500	SAXAGLIPTIN	945667-22-1	C18H25N3O2	antidiabetic, dipeptidyl peptidase–4 inhibitor	ONGLYZA
01500460	PARACHLOROPHENOL	106-48-9	C6H5ClO	topical antibacterial (topical)
01502354	LETROZOLE	112809-51-5	C17H11N5	antineoplastic	FEMARA
01502278	ANASTROZOLE	120511-73-1	C17H19N5	antineoplastic	ARIMIDEX
01502282	OXALIPLATIN	61825-94-3	C8H14N2O4Pt	antineoplastic	ELOXATIN
01503743	CHLORINDANOL	145-94-8	C9H9ClO	antiseptic, spermaticide
01503419	NAFRONYL OXALATE	3200-06-4, 31329-57-4 [nafronyl]	C26H35NO7	vasodilator	PRAXILENE
01502356	LEVOSIMENDAN	141505-33-1	C14H12N6O	vasodilator	SIMDAX
01504827	BICALUTAMIDE	90357-06-5	C18H14F4N2O4S	antineoplastic	CASODEX
01505434	HALOTHANE	151-67-7	C2HBrClF3	anesthetic	FLUOTHANE
01504566	TRILOSTANE	13647-35-3	C20H27NO3	adrenocortical suppressant, antineoplastic, steroid biosynthesis inhibitor	MODRASTANE
01504237	HYDROQUINONE	123-31-9	C6H6O2	depigmentor, antioxidant	SOLAQUIN FORTE
00200046	GRISEOFULVIN	126-07-8	C17H17ClO6	antifungal, inhibits mitosis in metaphase	FULVICIN
02300270	PINACIDIL	85371-64-8, 60560-33-0 [anhydrous]	C13H19N5	K channel agonist, antihypertensive	PINDAC
02300307	VERAPAMIL HYDROCHLORIDE	152-11-4, 52-53-9 [verapamil]	C27H39ClN2O4	adrenegic blocker, Ca channel blocker, coronary vasodilator, antiarrhythmic	VERELAN
01503084	INAMRINONE	60719-84-8	C10H9N3O	cardiac stimulant	INOCOR
01500101	ACETAMINOPHEN	103-90-2	C8H9NO2	analgesic, antipyretic	TYLENOL
01500130	ASPIRIN	50-78-2	C9H8O4	analgesic, antipyretic, antiinflammatory	ACYLPIRIN
01500178	CHLOROCRESOL	59-50-7	C7H7ClO	antiinfectant
01500189	CICLOPIROX OLAMINE	41621-49-2	C14H24N2O3	antifungal	LOPROX
01500209	CRESOL	1319-77-3	C7H8O	antiinfectant
01500260	PYRITHIONE ZINC	13463-41-7	C10H10N2O2S2Zn	antibacterial, antifungal, antiseborrheic	ZINC OMADINE
02300259	NICOTINE BITARTRATE	65-31-6	C18H26N2O12	nicotinyl acetylchloline receptor agonist, ectoparasiticide	NICORETTE
01500394	METHENAMINE	100-97-0	C6H12N4	antibacterial (urinary)	CYSTEX
01500480	PHENOLPHTHALEIN	77-09-8	C20H14O4	cathartic, laxative	EXLAX
01502372	CYACETACIDE	140-87-4	C3H5N3O	antibacterial, tuberculostatic	DICTYZIDE
01500490	PIPERAZINE	110-85-0, 144-29-6 [anhydrous], 41372-10-5 [piperazine citrate]	C4H10N2	anthelmintic
01500515	PROPYLTHIOURACIL	51-52-5	C7H10N2OS	antihyperthyroid	PROPACIL
01500527	RESORCINOL	108-46-3	C6H6O2	keratolytic, antiseborheic
01500530	ROXARSONE	121-19-7	C6H6AsNO6	antibacterial	REN-O-SAL
01500570	THIABENDAZOLE	148-79-8	C10H7N3S	anthelmintic	MINTEZOL
01500572	THIMEROSAL	54-64-8	C9H9HgNaO2S	antiinfective, preservative	MERTHIOLATE
01500613	WARFARIN	81-81-2, 2610-86-8 [warfarin potassium], 129-06-6 [warfarin sodium]	C19H16O4	anticoagulant, rodenticide	COUMADIN
01500644	PHENYLMERCURIC ACETATE	62-38-4	C8H8HgO2	antifungal, antimicrobial	AGROSAN
01500651	STRYCHNINE	57-24-9	C21H22N2O2	central stimulant
01500684	CIMETIDINE	51481-61-9	C10H16N6S	antiulcer	TAGAMET
01500822	BRUCINE	4845-99-2, 357-57-3 [brucine]	C23H26N2O4	central stimulant
01502420	CEFEPIME HYDROCHLORIDE	123171-59-5	C19H25ClN6O5S2	antibacterial	MAXIPIME
01502107	CISPLATIN	15663-27-1	H6Cl2N2Pt	antineoplastic, convulsant	PLATINOL
01502112	CYCLOHEXIMIDE	66-81-9	C15H23NO4	antipsoriatic, protein synthesis inhibitor
01500602	TUBOCURARINE CHLORIDE	6989-98-6, 57-94-3 [anhydrous], 41354-45-4 [replaced], 57-95-4 [tubocurarine]	C37H42Cl2N2O6	muscle relaxant (skeletal)	TUBARINE
01503245	LEVAMISOLE HYDROCHLORIDE	16595-80-5, 14769-73-4 [levamisole]	C11H13ClN2S	immunomodulator	ERGAMISOL
01503301	SULFANILATE ZINC	31884-76-1	C12H12N2O6S2Zn	antibacterial	NIZIN
01503322	THIRAM	137-26-8	C6H12N2S4	antifungal	REZIFILM
01505489	MILRINONE	78415-72-2	C12H9N3O	cardiotonic	PRIMACOR
01503807	ISOSORBIDE MONONITRATE	16051-77-7	C6H9NO6	antianginal	IMDUR
01504172	CITALOPRAM HYDROBROMIDE	59729-33-8	C20H22BrFN2O	antidepressant, 5HT reuptake inhibitor	CELEXA
01505216	ESCITALOPRAM OXALATE	219861-08-2	C22H23FN2O5	antidepressant, 5HT reuptake inhibitor	LEXAPRO
01505299	AMITRAZ	33089-61-1	C19H23N3	scabicide	ALUDEX
01505308	CHLOROPHYLLIDE Cu COMPLEX Na SALT	11006-34-1	C34H33CuN4Na3O6	antineoplastic	CHLORESIUM
01505319	CLOPIDOL	2971-90-6	C7H7Cl2NO	coccidiostat, antiplatelet
00330021	MALATHION	121-75-5	C10H19O6PS2	pediculicide, insecticide, cholinesterase inhibitor	OVIDE
01505354	FIPRONIL	120068-37-3	C12H4Cl2F6N4OS	GABA Cl channel agonist, antiparasitic
01505445	METHYLATROPINE NITRATE	52-88-0	C18H26N2O6	anticholinergic	EKOMINE
01505467	ZINC UNDECYLENATE	557-08-4	C22H38O4Zn	antifungal	MYCODECYL
01505652	ARSANILIC ACID	98-50-0	C6H8AsNO3	antibacterial
01505679	TETRAMIZOLE HYDROCHLORIDE	5086-74-8	C11H13ClN2S	anthelmintic	ANTHELVET
01505950	SUCRALFATE	54182-58-0 (free acid)	C12H54Al16O75S8	antiulcer	CARAFATE
01505765	TRICHLORFON	52-68-6	C4H8Cl3O4P	anthelmintic	METRIPHONATE
01505957	ARSENIC TRIOXIDE	1327-53-3	As4O6	antineoplastic, antileukemia	TRISENOX
01504413	TROSPIUM CHLORIDE	10405-02-4	C25H30ClNO3	anticholinergic, urinary incontenance therapy	SANCTURA
01500637	MERBROMIN	129-16-8	C20H8Br2HgNa2O6	antibacterial
01502260	ABAMECTIN (avermectin B1a shown)	71751-41-2	C48H72O14	antiparisitic	AGRI-MEK
01504835	CLOSANTEL	57808-65-8	C22H14Cl2I2N2O2	anthelmintic	FLUKIVER
01504932	PERMETHRIN	52341-33-0, 52645-53-1	C21H20Cl2O3	ectoparasiticide, CNS stimuant, mutagen	VECTRA-3D
01504417	CARVEDILOL PHOSPHATE	610309-89-2	C24H29N2O8P	antianginal, antihypertensive	COREG CR
01505905	COLESEVALAM HYDROCHLORIDE (high mol wt copolymer @10mg/ml)	182815-44-7	C31H72ClN4O	antihyperlipidemic, cholesterol sequestrant	WELCHOL
01502286	NELARABIN	121032-29-9	C11H15N5O5	antineoplastic	ARRANON
01301023	EDITOL	102-60-3	C14H32N2O4	alkylising agent	QUADROL
01301019	NANOFIN	504-03-0	C7H15N	antihypertensive, ganglioplegic	NANOPHIN
01301016	DEHYDROACETIC ACID	520-45-6	C8H8O4	antifungal, antibacterial	DHA
00330064	FENTHION	55-38-9	C10H15O3PS2	insecticide, ectoparasiticide	TIGUVON
01301028	FERROUS FUMARATE	141-01-5	C4H2FeO4	hematinic	FEOSTAT
01506198	MENBUTONE	3562-99-0	C15H14O4	choleretic	GENABIL
01502042	CEFOPERAZONE	62893-20-3	C25H27N9O8S2	antibacterial	CEFOBID
01500819	BERGENIN	477-90-7	C14H16O9	hepatoprotectant	CUSCUTIN
01500374	MECAMYLAMINE HYDROCHLORIDE	826-39-1, 60-40-2 [mecamylamine]	C11H22ClN	antihypertensive	INVERSINE
01502203	TROLEANDOMYCIN	2751-09-9	C41H67NO15	antibacterial	EVRAMYCIN
01503738	DICLORALUREA	116-52-9	C5H6Cl6N2O3	antibacterial

## Sheet: Sheet1
ID	MOLENAME	Tradename	position	lc50
01500372	MAFENIDE HYDROCHLORIDE	SULFAMYLON	A02
01500903	ETOPOSIDE	VEPESID	A03
01504280	DESVENLAFAXINE SUCCINATE	PRISTIQ	A04
01505042	ANTIMONY POTASSIUM TARTRATE TRIHYDRATE		A05
00310035	SANGUINARINE SULFATE	VIADENT	A06
01500377	MECLOFENAMATE SODIUM	MECLOMEN	A07
01500380	MEDRYSONE	HMS	A08
01500381	MEGESTROL ACETATE	MEGACE	A09
01500382	MELPHALAN	ALKERAN	A10
00330001	DACTINOMYCIN	COSMEGEN	A11
01500390	METAPROTERENOL	ALUPENT	B02
01300030	OMEGA-3-ACID ESTERS (EPA shown)	LOVAZA	B03
01500396	METHIMAZOLE	TAPAZOLE	B04
01500397	METHOCARBAMOL	ROBAXIN	B05
01500398	METHOTREXATE(+/-)	RHEUMATREX	B06
01500399	METHOXAMINE HYDROCHLORIDE	VASOXYL	B07
01505024	OLANZAPINE	ZYPREXA	B08
01502341	TAZOBACTAM	TAZOCIN	B09
01502374	PITAVASTATIN CALCIUM	LIVALO	B10
01500406	METHYLPREDNISOLONE	MEDROL	B11
01500412	METRONIDAZOLE	FLAGYL	C02
01501021	FENSPIRIDE HYDROCHLORIDE	VIARESPAN	C03
01500415	MINOXIDIL	ROGAINE	C04
01501108	MEFEXAMIDE HYDROCHLORIDE		C05
01505396	FLUORESCEIN	FUNDUSCEIN	C06
01505420	DEXPANTHENOL	ILOPAN	C07
01505399	OXYBUTYNIN CHLORIDE	DITROPAN	C08
01505519	CARTEOLOL HYDROCHLORIDE	CARTROL	C09
01505572	PROPOXYCAINE HYDROCHLORIDE	BLOCKAIN	C10
01500425	NAPROXEN(+)	ALEVE	C11
01500611	VINBLASTINE SULFATE	VELBAN	D02	3.05um
01502424	CEFOTETAN	CEFOTAN	D03
01502414	BALSALAZIDE DISODIUM	COLAZAL	D04
01505688	PROPARACAINE HYDROCHLORIDE	ALCAINE	D05
01500436	NOREPINEPHRINE		D06
01500437	NORETHINDRONE	MICRONOR	D07
01500439	NORETHYNODREL		D08
01500440	NORFLOXACIN	NOROXIN	D09
01503880	LINAGLIPTIN	TRADJENTA	D10
01505206	OLMESARTAN		D11
01500430	NIACIN	NIASPAN	E02	100 μM
01500444	NOVOBIOCIN SODIUM	ALBAMYCIN	E03
01500445	NYLIDRIN HYDROCHLORIDE		E04
01502422	CEFMENOXIME HYDROCHLORIDE	CEFMAX	E05
01503887	ETHYL VANILLIN		E06
01505821	IRINOTECAN HYDROCHLORIDE	CAMPTOSAR	E07
01500451	OXYBENZONE	UVINUL M40	E08	1000ug/L
01502391	RITONAVIR	NORVIR	E09
01500455	OXYPHENBUTAZONE	TANDEARIL	E10
01500442	NORTRIPTYLINE HYDROCHLORIDE	AVENTYL	E11
01505443	METHSUXIMIDE	CELONTIN	F02
01504914	LEVOCETIRIZINE DIHYDROCHLORIDE	XYZAL	F03
01506196	ISOBUTAMBEN		F04
01502410	ABACAVIR SULFATE	ZIAGEN	F05
01500472	PHENACEMIDE	PHENURONE	F06
01505544	GUANADREL SULFATE	HYLOREL	F07
01505446	NAFTIFINE HYDROCHLORIDE	NAFTIN	F08
01500477	PHENINDIONE	HEDULIN	F09
01505553	MEPRYLCAINE HYDROCHLORIDE		F10
01500482	PHENYLBUTAZONE	AZOLID	F11
01501010	FENOFIBRATE	TRICOR	G02
01501011	FENOPROFEN	NALFON	G03
01501015	FLUFENAMIC ACID	ARLEF	G04
00211425	HYDROXYAMPHETAMINE HYDROBROMIDE	PAREDRINE	G05
01501016	FENBENDAZOLE	PANACUR	G06
01500277	ERGONOVINE MALEATE	ERGOTRATE	G07
01501103	MEFENAMIC ACID	PONSTEL	G08	10ug/l
01502343	TIBOLONE	LIVIAL	G09
01503207	CYCLOBENZAPRINE HYDROCHLORIDE	FLEXERIL	G10
01501109	PROBUCOL	LORELCO	G11
01501110	MEBENDAZOLE	VERMOX	H02
01504282	DEXLANSOPRAZOLE	DEXILANT	H03
01504818	IBANDRONATE SODIUM	BONIVA	H04
01503234	PROPIOLACTONE	BETAPRONE	H05
01501119	PROGLUMIDE	NULSA	H06
01502269	CLOFARABINE	CLOLAR	H07
01501127	ATENOLOL	TENORMIN	H08	0.8um
01505497	SOLIFENACIN SUCCINATE	VESICARE	H09
01501134	PIMOZIDE	ORAP	H10
01505462	SULISOBENZONE	SUNGARD	H11
01501137	NEFOPAM	ACUPAN	A02
01502267	VORINOSTAT	ZOLINZA	A03
01502271	CAPECITABINE	XELODA	A04
01505281	ZOLMITRIPTAN	ZOMIG	A05
01501142	SULFACHLORPYRIDAZINE	VETISULID	A06
01502273	DOCETAXEL	TAXOTERE	A07
01501144	SULFADIMETHOXINE	MADRIBON	A08
01501147	SULFAMONOMETHOXINE	PROSULFA	A09
01502274	GEFITINIB	IRESSA	A10
01502275	DASATINIB	SPRYCEL	A11
01501150	SULPIRIDE	DOGMATYL	B02
01502318	PALIPERIDONE	INVEGA	B03
01501153	SULOCTIDIL		B04
01505817	RAMELTEON	ROZEREM	B05
01501155	SULFAMETER	SULLA	B06
01501156	SULFAMETHOXYPYRIDAZINE	MIDICEL	B07
01504283	ARMODAFINIL	NUVIGIL	B08
01501171	SACCHARIN	GARANTOSE	B09	10000MG/L	500UM
01505458	PHENSUCCIMIDE	MILONTIN	B10
01501175	FLURANDRENOLIDE	CORDRAN	B11
01503874	PIPERACETAZINE	QUIDE	C02
01502357	LOFEXIDINE HYDROCHLORIDE	BRITLOFEX	C03
01501187	FLUNISOLIDE	AEROBID	C04
01501196	FLUMETHASONE	FLUCORT	C05
01501200	XYLAZINE	ROMPUN	C06
01501201	TOLAZAMIDE	TOLINASE	C07
01501202	GALANTAMINE	REMINYL	C08
01506183	MEGLUTOL		C09
01502281	FULVESTRANT	FASLODEX	C10
01501215	KETOPROFEN	ACTRON	C11
01501217	LISINOPRIL	ZESTRIL	D02
01503900	DABIGATRAN ETEXILATE MESYLATE	PRADAXA	D03
01504107	TEPOXALIN	ZUBRIN	D04
01502020	FOLIC ACID	FOLICET	D05
01502021	PHTHALYLSULFATHIAZOLE		D06
01502025	SUCCINYLSULFATHIAZOLE	SULFASUXIDINE	D07
01502026	TRANEXAMIC ACID	CYKLOKAPRON	D08
01502028	CEPHALEXIN	KEFLEX	D09
01502030	OXOLINIC ACID	UTIBID	D10
01502288	CANDESARTAN		D11
01504916	OCTINOXATE		E02
01502289	TEMOZOLAMIDE	TEMODAR	E03
01505394	MOXIDECTIN	CYDECTIN	E04
01505539	FENOLDIPAM MESYLATE	CORLOPAM	E05
01502300	DIAVERIDINE		E06
01502301	LOMUSTINE	CEENU	E07
01504418	VILAZODONE HYDROCHLORIDE	VIIBRYD	E08
01502044	OFLOXACIN	FLOXIN	E09
01502046	BEZAFIBRATE		E10
01505720	ALGESTONE ACETOPHENIDE	DROXONE	E11
01502320	PENCICLOVIR	DENAVIR	F02
01502314	NEFAZODONE HYDROCHLORIDE	SERZONE	F03
01505347	RIBOFLAVIN	FLAVAXIN	F04
01504174	BUPROPION	WELLBUTRIN	F05
01505306	ASPARTAME	NUTRASWEET	F06
01505742	ASCORBYL PALMITATE	EMPROVE	F07
01506188	TERPENE HYDRATE		F08
01505397	NIACINAMIDE		F09
01505270	PROPRANOLOL HYDROCHLORIDE (+/-)	INDERAL	F10
01500401	METHSCOPOLAMINE BROMIDE	PAMINE	F11
02300219	EDROPHONIUM CHLORIDE	ENLON	G02
02300009	TILORONE		G03
02300061	CLOMIPRAMINE HYDROCHLORIDE	ANAFRANIL	G04
01504829	ARTESUNATE	ARSUMAX	G05
01506193	TROCLOSENE POTASSIUM	ACCEPTA 8505	G06
01505880	DIFLORASONE DIACETATE	FLORONE	G07
01506192	SODIUM MONOFLUOROPHOSPHATE		G08
01505113	FLUNIXIN MEGLUMINE	BANAMINE	G09
01501140	MEPHENESIN	TOLSEROL	G10
01505451	PREDNISOLONE TEBUTATE		G11
01506086	SULFADOXINE	FANASIL	H02
01506069	FINASTERIDE	PROSCAR	H03
01506082	PENTETIC ACID		H04
01506157	NIKETHAMIDE	NIKETHYL	H05
01505438	HYDROCORTISONE VALERATE	WESTCORT	H06
01503421	RITANSERIN	TISERTON	H07
01505271	CROTAMITON	EURAX	H08
01505369	ZOLPIDEM	AMBIEN	H09
01505729	DOCOSANOL	ABREVA	H10
00212037	MEQUINOL		H11
01502359	DIFLOXACIN HYDROCHLORIDE	DICURAL	A02
01500145	BETAMETHASONE VALERATE	BETA-VAL	A03
01500280	ERYTHROMYCIN	ERYDERM	A04
01505973	CYPROHEPTADINE HYDROCHLORIDE	PERIACTIN	A05
01500778	LIOTHYRONINE		A06
01500568	THEOPHYLLINE	ELIXOPHYLLIN	A07
01500583	TOLNAFTATE	TINACTIN	A08
01500594	TRIMETHOBENZAMIDE HYDROCHLORIDE	TIGAN	A09
01502041	CEFAMANDOLE NAFATE	MANDOL	A10
01506154	DIMETHYL FUMARATE		A11
01502195	PIRACETAM	NORZETAM	B02
01503092	GLUCONOLACTONE		B03
01503101	AZLOCILLIN SODIUM	AZLIN	B04
01503428	CHOLINE CHLORIDE	LIPOTRIL	B05
01503722	ATORVASTATIN CALCIUM	LIPITOR	B06
01503932	OXYPHENCYCLIMINE HYDROCHLORIDE	DARICON	B07
01503935	PROPAFENONE HYDROCHLORIDE	RYTHYMOL	B08
01503975	FLUCONAZOLE	DIFLUCAN	B09
01503977	LOVASTATIN	MEVACOR	B10
01503692	BLEOMYCIN (bleomycin B2 shown)	BLENOXANE	B11
01506104	ACESULFAME POTASSIUM	SUNETT	C02
01504094	TENIPOSIDE	VUMON	C03
01504105	TANNIC ACID		C04
01502006	CARPROFEN	RIMADYL	C05
01503978	HYDROXYCHLOROQUINE SULFATE	PLAQUENIL	C06
01503611	PENTOXIFYLLINE	PENTOXIL	C07
01504148	MEPIVACAINE HYDROCHLORIDE	CARBOCAINE	C08
01504152	NILUTAMIDE	NILANDRON	C09
01504184	AMINOLEVULINIC ACID HYDROCHLORIDE	LEVULAN	C10
01503078	ANIRACETAM		C11
01504229	METAXALONE	SKELAXON	D02
01504211	CHLOROGUANIDE HYDROCHLORIDE	PALUDRINE	D03
01504231	CLARITHROMYCIN	BIAXIN	D04
01506123	MODALINE SULFATE		D05
01506101	PROTIRELIN	THYPINONE	D06
01500649	THEOBROMINE	THESODATE	D07	830um
01504263	ROSIGLITAZONE MALEATE	AVANDIA	D08
01504268	LOSARTAN	COZAAR	D09
01505020	HOMOSALATE	EUSOLEX	D10
00300618	SALICYLANILIDE	SALINIDOL	D11
01505022	PROPOFOL	DIPRIVAN	E02
01500675	OLEANDOMYCIN PHOSPHATE	MATROMYCIN	E03
02300292	MIANSERIN HYDROCHLORIDE	ATHYMIL	E04
01505209	VALSARTAN	DIOVAN	E05
00200331	SALSALATE	DISALSID	E06
00300024	HYDROCORTISONE	HYDROCORTONE	E07
01505321	RIFAXIMIN	XIFAXAN	E08
01506124	ADRENOLONE HYDROCHLORIDE	STRYPHNASAL	E09
01502351	IMIQUIMOD	ALDARA	E10
01505292	NONOXYNOL-9	CONCEPTROL	E11
01505366	RANOLAZINE	RANEXA	F02
00211468	DANTHRON	DORBANE	F03
01505376	ACEDAPSONE	HANSOLAR	F04
01505385	ATOMOXETINE HYDROCHLORIDE	STRATTERA	F05
00300029	DESOXYCORTICOSTERONE ACETATE	PERCOTEN	F06
01505389	TRAMADOL HYDROCHLORIDE	ULTRAM	F07
01505392	TERBINAFINE HYDROCHLORIDE	LAMISIL	F08
01505801	TOPIRAMATE	TOPAMAX	F09
01505802	GEMIFLOXACIN MESYLATE	FACTIVE	F10
01505803	PRAVASTATIN SODIUM	PRAVACHOL	F11
01505811	LEVALBUTEROL HYDROCHLORIDE	XOPENEX	G02
01505814	METFORMIN HYDROCHLORIDE	FORTAMET	G03
01505816	PREGABALIN	LYRICA	G04
01505820	TOPOTECAN HYDROCHLORIDE		G05
02300176	PHENOXYBENZAMINE HYDROCHLORIDE	DIBENZYLINE	G06
01500680	ARECOLINE HYDROBROMIDE		G07
01503432	MEPARTRICIN		G08
01505818	PANTOPRAZOLE	PROTONIX	G09
02300241	LOPERAMIDE HYDROCHLORIDE	IMODIUM	G10
02300332	PODOFILOX	CONDYLOX	G11
02300205	LEVODOPA	LARADOPA	H02
01503221	ETHISTERONE		H03
01503721	ENROFLOXACIN	BAYTRIL	H04
00300548	SPARTEINE SULFATE		H05
00300034	TESTOSTERONE PROPIONATE	VIRORMONE	H06
01503240	PYRIDOSTIGMINE BROMIDE	MESTINON	H07
01506067	ENILCONAZOLE SULFATE	CLINAFARM	H08
01505725	BETAMETHASONE SODIUM PHOSPHATE	CELESTONE	H09
01502113	AZASERINE		H10
01504218	ACRISORCIN	AKRINOL	H11
01503892	DYCLONINE HYDROCHLORIDE	DYCLONE	A02
00307023	TESTOSTERONE	TESTIM	A03
01502355	LEVONORGESTREL	MIRENA	A04
00310039	alpha-TOCHOPHEROL		A05
00310040	alpha-TOCHOPHERYL ACETATE	EPHYNAL	A06
01505715	PANTOTHENIC ACID(d) Na salt		A07
00330002	MITOMYCIN	MUTAMYCIN	A08
01505777	DIATRIZOIC ACID	UROVIST	A09
01500448	OXACILLIN SODIUM	BACTOCILL	A10
00330082	MITOTANE	LYSODREN	A11
01500252	DIMERCAPROL	BAL	B02
01500516	PSEUDOEPHEDRINE HYDROCHLORIDE	SUDAFED	B03
01505485	PHYTONADIONE	AQUAMEPHYTON	B04
01502345	URACIL		B05
01505348	RILUZOLE	RILUTEK	B06
01503864	BENZONATATE	TESSALON	B07
01500102	ACETAZOLAMIDE	ACETAMOX	B08
01500103	ACETOHYDROXAMIC ACID	LITHOSTAT	B09
01500104	ACETYLCHOLINE CHLORIDE	ACECOLINE	B10
01500105	ACETYLCYSTEINE	MUCOMYST	B11
01500107	ADENOSINE	ADENOCARD	C02
01500108	ALLOPURINOL	ZYLOPRIM	C03
01500109	ALVERINE CITRATE	SPASMAVERINE	C04
01500110	AMANTADINE HYDROCHLORIDE	SYMADINE	C05
01500111	AMIKACIN SULFATE	AMIKIN	C06
01500112	AMILORIDE HYDROCHLORIDE	MIDAMOR	C07
01500114	AMINOCAPROIC ACID	AMICAR	C08
01500115	AMINOGLUTETHIMIDE	CYTADREN	C09
01500116	AMINOSALICYLATE SODIUM	PAMISYL SODIUM	C10
01500117	AMITRIPTYLINE HYDROCHLORIDE	ELAVIL	C11	30um
01500119	AMODIAQUINE DIHYDROCHLORIDE	CAMOQUIN	D02
01500120	AMOXICILLIN	AMOXIL	D03
01500122	AMPHOTERICIN B	ABELCET	D04
01500123	AMPICILLIN SODIUM	OMNIPEN	D05	16.34mm
01500138	BENZETHONIUM CHLORIDE	PHEMERIDE	D06
01500127	ANTHRALIN	ANTRADERM	D07
01500128	ANTIPYRINE	PARODYNE	D08
01500126	ANTAZOLINE PHOSPHATE	ANTISTINE PHOSPHATE	D09
01500129	APOMORPHINE HYDROCHLORIDE	APOKYN	D10	23.39mm
01506174	HYMECHROME	CANTABILINE	D11
01500131	ATROPINE SULFATE	ATROPISOL	E02	ATROPINE 2.1MM
01505976	DOXAZOSIN MESYLATE	CARDURA	E03
01500133	AZATHIOPRINE	AZANIN	E04
01500134	BACITRACIN		E05
01500135	BACLOFEN	KEMSTRO	E06
01500136	BECLOMETHASONE DIPROPIONATE	BECLOVENT	E07
01500124	AMPROLIUM	AMPROL	E08
01500137	BENSERAZIDE HYDROCHLORIDE	MADOPA	E09	16.17mm
01500139	BENZOCAINE	ANBESOL	E10
01500141	BENZTHIAZIDE	AQUATAG	E11
01500143	beta-CAROTENE	SOLATENE	F02
01500144	BETAMETHASONE	CELESTONE	F03
01500146	BETHANECHOL CHLORIDE	DUVOID	F04
01500147	BISACODYL	DULCOLAX	F05
01500148	BITHIONATE SODIUM	LOROTHIDOL	F06
01500151	BROMOCRIPTINE MESYLATE	PARLODEL	F07
01500152	BUSULFAN	MYLERAN	F08
01500155	CAFFEINE	NODOZ	F09	2500MG/L
01500156	CAMPHOR (1R)		F10	500UM
01500157	CAPREOMYCIN SULFATE	CAPASTAT	F11
01500158	CARBACHOL	JESTRYL	G02
01500159	CARBAMAZEPINE	TEGRETOL	G03
01500160	CARBENICILLIN DISODIUM	CARBECIN	G04
01500161	CARBINOXAMINE MALEATE	CLISTIN	G05
01500162	CARISOPRODOL	SOMA	G06
01500163	CEFADROXIL	DURICEF	G07
01500165	CEFOTAXIME SODIUM	CLAFORAN	G08
01500166	CEPHALOTHIN SODIUM	KEFLIN	G09
01500167	CEPHAPIRIN SODIUM	CEFADYL	G10
01500168	CEPHRADINE	ANSPOR	G11
01500169	CETYLPYRIDINIUM CHLORIDE	CEPACOL	H02
01500171	CHLORAMBUCIL	LEUKERAN	H03
01500172	CHLORAMPHENICOL PALMITATE	CHLOROPAL	H04
01500173	CHLORAMPHENICOL SODIUM SUCCINATE	GLOBENICOL	H05
01500174	CHLORAMPHENICOL	CHLOROMYCETIN	H06	1.62mm
01500175	CHLORCYCLIZINE HYDROCHLORIDE	DI-PARALENE	H07
01500177	CHLORHEXIDINE DIHYDROCHLORIDE	LISIUM	H08
01502367	SODIUM CYCLAMATE	SUCARYL SODIUM	H09
01500179	CHLOROQUINE DIPHOSPHATE	ARALEN	H10
01500180	CHLOROTHIAZIDE	DIURIL	H11
02300229	GLYBURIDE	GLYNASE	A02
01500182	CHLOROXYLENOL	DETTOL	A03
01500183	CHLORPHENIRAMINE MALEATE	TELDRIN	A04
01500184	CHLORPROMAZINE	THORAZINE	A05	20um chlorpromazine hydrochloride
01500185	CHLORPROPAMIDE	DIABINESE	A06
01500186	CHLORTETRACYCLINE HYDROCHLORIDE	AUREOMYCIN	A07
01500187	CHLORTHALIDONE	THALITONE	A08
01500188	CHLORZOXAZONE	PARAFON	A09	500UM
01505887	FELODIPINE	PLENDIL	A10
01500190	CINOXACIN	CINOBAC	A11
01500191	CLEMASTINE FUMARATE	TAVIST	B02
01500192	CLIDINIUM BROMIDE	QUARZAN	B03
01500193	CLINDAMYCIN HYDROCHLORIDE	CLINSOL	B04
01500196	CLOMIPHENE CITRATE	CLOMID	B05
01500198	CLONIDINE HYDROCHLORIDE	CATAPRES	B06
01500200	CLOTRIMAZOLE	MYCELEX	B07
01500201	CLOXACILLIN SODIUM	TEGOPEN	B08
01500202	CLOXYQUIN		B09
01500205	COLCHICINE		B10	100um
01500206	COLISTIMETHATE SODIUM	COLOMYCIN	B11
01500207	CORTISONE ACETATE	CORTONE	C02
01500208	COTININE		C03
01505374	VARDENAFIL HYDROCHLORIDE	LEVITRA	C04
01500210	CROMOLYN SODIUM	INTAL	C05
01500211	CYCLIZINE		C06
01500212	CYCLOPENTOLATE HYDROCHLORIDE	ALPENTOLATE	C07
01500213	CYCLOPHOSPHAMIDE	CYTOXAN	C08	6.37mm
01500215	CYCLOSERINE (D)	SEROMYCIN	C09
01505995	BUTYL PARABEN		C10
01500217	CYTARABINE	DEPOCYT	C11
02300161	AMOXAPINE	ASENDIN	D02
01500220	DANAZOL	DANOCRINE	D03	500UM
01500222	DAPSONE		D04
01500223	DAUNORUBICIN	DAUNOXOME	D05
01500225	DEHYDROCHOLATE SODIUM	DECHOLIN SODIUM	D06
01500226	DEMECLOCYCLINE HYDROCHLORIDE	DECLOMYCIN	D07
01500227	DESIPRAMINE HYDROCHLORIDE	NORPRAMIN	D08
01500230	DEXAMETHASONE	MAXIDEX	D09	5UM
01500231	DEXAMETHASONE ACETATE	DECADRON	D10
01500224	DEFEROXAMINE MESYLATE	DESFERAL	D11
01500232	DEXAMETHASONE SODIUM PHOSPHATE	HEXADROL	E02
01506160	FELBINAC	TRAXAM	E03
01500235	DIBENZOTHIOPHENE		E04
01500236	DIBUCAINE HYDROCHLORIDE	NUPERCAINAL	E05
01500237	DICLOFENAC SODIUM	VOLATREN	E06	3.78um
01500238	DICLOXACILLIN SODIUM	DYNAPEN	E07
01500239	DICUMAROL	DICUMOL	E08
01500240	DICYCLOMINE HYDROCHLORIDE	BENTYL	E09
01500241	DIENESTROL	ESTRAGUARD	E10
01500242	DIETHYLCARBAMAZINE CITRATE	HETRAZAN	E11
01500244	DIETHYLSTILBESTROL	STILBESTROL	F02
01500245	DIFLUNISAL	DOLOBID	F03
01500246	DIGITOXIN	CRYSTODIGIN	F04	1um
01500247	DIGOXIN	LANOXIN	F05
01500248	DIHYDROERGOTAMINE MESYLATE	MIGRANAL	F06
01500249	DIHYDROSTREPTOMYCIN SULFATE		F07
01500251	DIMENHYDRINATE	DRAMAMINE	F08
01500253	DIMETHADIONE		F09
01500255	DIOXYBENZONE		F10
01500256	DIPHENHYDRAMINE HYDROCHLORIDE	BENADRIL	F11	100mg/L
01500258	DIPHENYLPYRALINE HYDROCHLORIDE	HISPRIL	G02
01500259	DIPYRIDAMOLE	PERSANTINE	G03
01601020	DIETHYLTOLUAMIDE	DEET	G04
01500261	DISOPYRAMIDE PHOSPHATE	NORPACE	G05
01502380	DEFLAZACORT	CALCORT	G06
01500263	DOPAMINE HYDROCHLORIDE	INTROPIN	G07
01500264	DOXEPIN HYDROCHLORIDE	SINEQUAN	G08
01500266	DOXYCYCLINE HYDROCHLORIDE	PERIOSTAT	G09
01500267	DOXYLAMINE SUCCINATE	DECAPRYN	G10
01500268	DYCLONINE HYDROCHLORIDE	DYCLONE	G11
01500269	DYPHYLLINE	LUFYLLIN	H02
01500270	TRISODIUM ETHYLENEDIAMINE TETRACETATE	LIMCLAIR	H03
01500272	EMETINE DIHYDROCHLORIDE		H04
01500274	EPINEPHRINE BITARTRATE	BRONITIN	H05
01500275	EQUILIN		H06
01500276	ERGOCALCIFEROL	DRISDOL	H07
02300325	METOLAZONE	ZAROXOLYN	H08
01500279	ERYTHROMYCIN ETHYLSUCCINATE	ERYPED	H09
01500282	ESTRADIOL	VIVELLE	H10
01500283	ESTRADIOL CYPIONATE	DEPO	H11
01500284	ESTRADIOL VALERATE	DELESTRGEN	A02
01500285	ESTRIOL	THEELOL	A03
01500286	ESTRONE	THEELIN	A04
01500287	ETHACRYNIC ACID	EDECRIN	A05
01500288	ETHAMBUTOL HYDROCHLORIDE	MYAMBUTOL	A06	22.82mm
01500291	ETHINYL ESTRADIOL	ESTINYL	A07
01500292	ETHIONAMIDE	TRECATOR	A08
01500293	ETHOPROPAZINE HYDROCHLORIDE	PARSIDOL	A09
01500295	EUCATROPINE HYDROCHLORIDE		A10
01500296	EUGENOL		A11
01500299	FLUDROCORTISONE ACETATE	FLORINEF	B02
01500300	FLUMETHAZONE PIVALATE	LOCORTEN	B03
01500302	FLUOCINOLONE ACETONIDE	RETISERT	B04
01500303	FLUOCINONIDE	LIDEX	B05
01500304	FLUOROMETHOLONE	OXYLONE	B06
01500305	FLUOROURACIL	CARAC	B07
01500308	FLURBIPROFEN	ANSAID	B08
01500309	FURAZOLIDONE	FUROXONE	B09
01500310	FUROSEMIDE	LASIX	B10
01500311	FUSIDIC ACID	FUCIDINE	B11
01500312	GALLAMINE TRIETHIODIDE	FLAXADIL	C02
01500313	GEMFIBROZIL	LOPID	C03
01500314	GENTAMICIN SULFATE	GARAMYCIN	C04	440um
01500315	GENTIAN VIOLET	GVS	C05
01500316	GLUCOSAMINE HYDROCHLORIDE		C06
01500319	GRAMICIDIN (gramicidin A shown)		C07
01500321	GUAIFENESIN	MUCINEX	C08
01500322	GUANABENZ ACETATE	WYTENSIN	C09
01500323	GUANETHIDINE MONOSULFATE	ISMELIN	C10
01500324	HALAZONE		C11
01500325	HALOPERIDOL	HALDOL	D02
01500327	HETACILLIN POTASSIUM	VERSAPEN	D03
01500328	HEXACHLOROPHENE	PHISOHEX	D04
01500330	HEXYLRESORCINOL		D05
01500331	HISTAMINE DIHYDROCHLORIDE		D06
01500332	HOMATROPINE HYDROBROMIDE	ISOPTO	D07
01500333	HOMATROPINE METHYLBROMIDE	EQUIPIN	D08
01500334	HYDRALAZINE HYDROCHLORIDE	APRESOLINE	D09
01500335	HYDROCHLOROTHIAZIDE	ESIDRIX	D10
01500338	HYDROCORTISONE ACETATE	CORTRIL	D11
01500339	HYDROCORTISONE HEMISUCCINATE		E02
01500340	HYDROCORTISONE PHOSPHATE TRIETHYLAMINE	HYDROCORTONE	E03
01500341	HYDROFLUMETHIAZIDE	DIUCARDIN	E04
01500352	INOSITOL		E05
01500344	HYDROXYUREA	HYDREA	E06
01500345	HYDROXYZINE PAMOATE	VISTARIL	E07
01500346	HYOSCYAMINE	LEVSIN	E08
01500347	IBUPROFEN	ADVIL	E09
01500348	IMIPRAMINE HYDROCHLORIDE	TOFRANIL	E10
01500349	INDAPAMIDE	LOZOL	E11
01500350	INDOMETHACIN	INDOCIN	F02	500UM
01500351	INDOPROFEN		F03
01500364	LEUCOVORIN CALCIUM	WELLCOVERIN	F04
01500353	IODOQUINOL	IOQUIN	F05
02300104	TACRINE HYDROCHLORIDE	COGNEX	F06
01500355	ISONIAZID	NYDRAZID	F07	9.46mm
01500356	ISOPROPAMIDE IODIDE	DARBID	F08
01500357	ISOPROTERENOL HYDROCHLORIDE	AEROLONE	F09
01502389	OLSALAZINE SODIUM	AZODISAL SODIUM	F10
01500359	ISOXSUPRINE HYDROCHLORIDE	VASODILAN	F11
01500360	KANAMYCIN A SULFATE	KANTREX	G02
01500362	KETOCONAZOLE	KETOZOLE	G03
01500363	LACTULOSE	ACILAC	G04
01500368	LINCOMYCIN HYDROCHLORIDE	LINCOCIN	G05
01503304	URETHANE		G06
01500383	MEPENZOLATE BROMIDE	CANTIL	G07
01500379	MEDROXYPROGESTERONE ACETATE	PROVERA	G08
01500395	METHICILLIN SODIUM	STAPHCILLIN	G09
01500655	ACONITINE		G10	50UM
01500508	PROGESTERONE	ENDOMETRIN	G11
01500404	METHYLERGONOVINE MALEATE	METHERGINE	H02
01500400	METHOXSALEN	OXSORALENE	H03
01500434	NITROFURAZONE	ACTIN-N	H04
01500408	METHYLTHIOURACIL		H05
01500413	MICONAZOLE NITRATE	MONISTAT	H06
01500427	NEOMYCIN SULFATE	MYCIFRADIN	H07
01500435	NITROMIDE		H08
01500450	OXIDOPAMINE HYDROCHLORIDE		H09
01500438	NORETHINDRONE ACETATE	AYGESTIN	H10
01500456	OXYQUINOLINE SULFATE		H11
01500447	ORPHENADRINE CITRATE	NORFLEX	A02
01500465	PENICILLIN G POTASSIUM	PENTIDS	A03	500UM
01500467	PENICILLIN V POTASSIUM	BEEPEN-VK	A04
01500774	LEVOTHYROXINE	SYNTHROID	A05
01500483	PHENYLEPHRINE HYDROCHLORIDE	AFRIN	A06
01502387	LUMIRACOXIB	PREXIGE	A07
01500486	PHYSOSTIGMINE SALICYLATE	ANTILIRIUM	A08
01500487	PILOCARPINE NITRATE	PILAGAN	A09
01500488	PINDOLOL	VISKEN	A10
01500489	PIPERACILLIN SODIUM	PIPRACIL	A11
01504258	NATEGLINIDE	STARLIX	B02
01500491	PIROXICAM	FELDENE	B03
01500492	POLYMYXIN B SULFATE	AEROSPORIN	B04
01500494	PRAZIQUANTEL	BILTRICIDE	B05
01500495	PRAZOSIN HYDROCHLORIDE	MINIPRESS	B06
01500496	PREDNISOLONE	DELTA-CORTEF	B07
01500497	PREDNISOLONE ACETATE	METICOTOLONE	B08
01500499	PREDNISONE	DECORTIN	B09
01500500	PRIMAQUINE PHOSPHATE		B10
01500501	PRIMIDONE	MYSOLINE	B11
01500502	PROBENECID	PROBENEMID	C02
01500503	PROCAINAMIDE HYDROCHLORIDE	PROCAN	C03
01500504	PROCAINE HYDROCHLORIDE	NOVOCAIN	C04
01500505	PROCHLORPERAZINE EDISYLATE	COMPAZINE	C05
01500507	PROCYCLIDINE HYDROCHLORIDE	KEMADRIN	C06
01500509	PROMAZINE HYDROCHLORIDE	SPARINE	C07
01500511	PROPANTHELINE BROMIDE	PROBANTHINE	C08
01500514	DEXPROPRANOLOL HYDROCHLORIDE		C09
01503740	BUTYLATED HYDROXYANISOLE		C10
02300347	PENTYLENETETRAZOL	CARDIAZOL	C11
01500517	PYRANTEL PAMOATE	NEMEX	D02
01500518	PYRAZINAMIDE	TEBRAZID	D03
01500519	PYRILAMINE MALEATE	ANTAMINE	D04
01500520	PYRIMETHAMINE	DARAPRIM	D05
01500521	PYRVINIUM PAMOATE	POVAN	D06
01500522	QUINACRINE HYDROCHLORIDE	ATABRINE	D07
01500523	QUINIDINE GLUCONATE	DURAQUIN	D08
01500524	QUININE SULFATE	QUALAQUIN	D09	1.44mm
01502008	CIPROFIBRATE		D10
01500526	RESERPINE	SERPASIL	D11
01502400	ESTRADIOL DIPROPIONATE		E02
01500529	RIFAMPIN	RIFADIN	E03
01503835	IODIXANOL	VISIPAQUE	E04
01500531	SALICYL ALCOHOL	SALICAIN	E05
01500532	SALICYLAMIDE	URTOSAL	E06
01500533	SODIUM SALICYLATE	IDOCYL	E07
01500536	SISOMICIN SULFATE	SISEPTIN	E08
01500538	SPECTINOMYCIN HYDROCHLORIDE	TROBICIN	E09
01500539	SPIRONOLACTONE	ALDACTONE	E10
01500541	STREPTOMYCIN SULFATE	AGRI-STREP	E11	2.17mm
01500543	STREPTOZOSIN	ZANOSAR	F02
01500544	SULFABENZAMIDE	SULFABENZIDE	F03
01500545	SULFACETAMIDE	ALBUCID	F04
01500546	SULFADIAZINE	ADIAZINE	F05
01500547	SULFAMERAZINE	MESULFA	F06
01500548	SULFAMETHAZINE	SULFASURE	F07
01500549	SULFAMETHIZOLE	THIOSULFIL	F08
01500550	SULFAMETHOXAZOLE	GANTANOL	F09
01500551	SULFAPYRIDINE	SULPHAPYRIDINE	F10
01500552	SULFASALAZINE	AZULFIDINE	F11
01500553	SULFATHIAZOLE	THIAZAMIDE	G02
01500554	SULFINPYRAZONE	ANTURANE	G03
01500555	SULFISOXAZOLE	SULFAFURAZOLE	G04
01500556	SULINDAC	CLINORIL	G05
01500557	TAMOXIFEN CITRATE	SOLTAMOX	G06
01500558	TERBUTALINE HEMISULFATE	BRETHAIRE	G07
01500564	TETRACAINE HYDROCHLORIDE	PONTOCAINE	G08
01500566	TETRACYCLINE HYDROCHLORIDE	ACHROMYCIN	G09
01500567	TETRAHYDROZOLINE HYDROCHLORIDE	VISINE	G10
01500464	PENICILLAMINE	CUPRIMINE	G11
01300035	SODIUM GLUCONATE		H02
01500573	THIOGUANINE	TABLOID	H03
01500575	THIORIDAZINE HYDROCHLORIDE	MELLARIL	H04	5UM
01500576	THIOTHIXENE	NAVANE	H05
01500578	TIMOLOL MALEATE	BLOCADREN	H06
01500579	TOBRAMYCIN	TOBI	H07
01500580	TOLAZOLINE HYDROCHLORIDE	PRISCOLINE	H08
01500581	TOLBUTAMIDE	ORINASE	H09
01500584	TRANYLCYPROMINE SULFATE	PARNATE	H10
01500585	TRIACETIN	ENZACTIN	H11
01500586	TRIAMCINOLONE	ARISTOCORT	A02
01500587	TRIAMCINOLONE ACETONIDE	NASACORT	A03
01500588	TRIAMCINOLONE DIACETATE	KENACORT	A04
01500589	TRIAMTERENE	DYRENIUM	A05
01500590	TRICHLORMETHIAZIDE	METAHYDRIN	A06
01500591	TRIFLUOPERAZINE HYDROCHLORIDE	STELAZINE	A07
01500592	TRIHEXYPHENIDYL HYDROCHLORIDE	ARTANE	A08
01500593	TRIMEPRAZINE TARTRATE	TEMARIL	A09
01500595	TRIMETHOPRIM	TRIMPEX	A10
01500596	TRIOXSALEN	TRISORALEN	A11
01500597	TRIPELENNAMINE CITRATE	PYRIBENZAMINE	B02
01500598	TRIPROLIDINE HYDROCHLORIDE	ACTIDIL	B03
01500599	TROPICAMIDE	MYRDRIACYL	B04
01500600	TRYPTOPHAN		B05
01500601	TUAMINOHEPTANE SULFATE	HEPTEDRINE	B06
01500603	TYROTHRICIN	HYDROTRICINE	B07
01500604	UREA	UREAPHIL	B08
01500605	URSODIOL	ACTIGALL	B09
01500606	VALPROATE SODIUM	DEPACON	B10
01500607	VANCOMYCIN HYDROCHLORIDE	VANCOCIN	B11
01500609	VIDARABINE	VIRA-A	C02
01503847	TERCONAZOLE	TERAZOL	C03
01500614	XYLOMETAZOLINE HYDROCHLORIDE	OTRIVIN	C04
01503903	ALBENDAZOLE	ALBENZA	C05
01500441	NORGESTREL	OVRETTE	C06
01500642	PHENACETIN	SARIDON	C07	1.73mm
01506176	PIMAGEDINE HYDROCHLORIDE		C08
01500443	NOSCAPINE HYDROCHLORIDE	TUSACAPINE	C09
01500648	AZELAIC ACID	FINACEAE	C10
01500446	NYSTATIN	MYCOSTATIN	C11
01500433	NITROFURANTOIN	FURADANTIN	D02
01506103	ALLYLISOTHIOCYANATE		D03
01505114	CLIOQUINOL	VIOFORM	D04
01500663	YOHIMBINE HYDROCHLORIDE		D05	240um
01500667	ADENOSINE PHOSPHATE	ADENYL	D06
01500668	KETOTIFEN FUMARATE	ZADITOR	D07
01500670	BETAHISTINE HYDROCHLORIDE	SERC	D08
01505985	NIZATIDINE	AXID	D09
01500674	MYCOPHENOLIC ACID	MYFORTIC	D10	6UM
01505727	MELENGESTROL ACETATE		D11
01500676	OUABAIN		E02	250um OUABAIN octahydrate
01504188	PIRENPERONE		E03
01500431	NIFEDIPINE	ADALAT	E04
01500682	CAPTOPRIL	CAPOTEN	E05	500UM
01506162	FLUROXENE	FLUOROMAR	E06
02300214	DILTIAZEM HYDROCHLORIDE	CARDIZEM	E07
01500687	HYDRASTINE (1R, 9S)		E08
01500689	LIDOCAINE HYDROCHLORIDE	XYLOCAINE	E09
01500691	PHENTOLAMINE HYDROCHLORIDE	REGITINE	E10
01500767	BUTAMBEN	BUTESIN	E11
01500771	CEFACLOR	CECLOR	F02
01500772	IODIPAMIDE	CHOLOGRAFIN	F03
02300206	DIAZOXIDE		F04
01500801	ALLANTOIN	ALCLOXA	F05
01500804	ALTHIAZIDE	ALDACTAZINE	F06
01500807	ADENINE	LEUCO-4	F07
01500810	AMINACRINE	MONACRIN	F08
01500812	BEKANAMYCIN SULFATE		F09	3.07mm
01500813	BUDESONIDE	PULMICORT	F10
01506179	CASANTHRANOL [cascaroside A shown]	CASAKOL	F11
01500828	CANRENOIC ACID, POTASSIUM SALT	KANRENOL	G02
01500837	CHENODIOL	CHENIX	G03
01500838	CHOLECALCIFEROL		G04
01505730	LEVOCARNITINE PROPIONATE HYDROCHLORIDE	DROMOS	G05
01500403	METHYLDOPA	ALDOMET	G06
01500844	CYANOCOBALAMIN	RUBRAMIN	G07
01500847	CHOLESTEROL		G08
01500873	PIPERINE		G09
02300242	LOXAPINE SUCCINATE	LOXAPINE	G10
01500907	DEHYDROCHOLIC ACID	DILABIL	G11
01500992	FLUMEQUINE	APURONE	H02
01500993	FLUNARIZINE HYDROCHLORIDE	FLUGERAL	H03
01500994	FLUPHENAZINE HYDROCHLORIDE	PROLIXIN	H04
01500995	FLUTAMIDE	EULEXIN	H05
01501002	DROPERIDOL	INAPSINE	H06
01501003	FAMOTIDINE	PEPCID	H07
01501005	ETODOLAC	LODINE	H08
01501007	FENOTEROL HYDROBROMIDE	BEROTEC	H09
01501008	FENBUFEN		H10
01501117	MEBEVERINE HYDROCHLORIDE	COLOFAC	H11
01501124	ACECLIDINE	GLAUCOSTAT	A02
01501128	CAPSAICIN		A03
01501130	FAMPRIDINE	NEURELAN	A04
01501133	NICERGOLINE	SERMION	A05
01501152	SPIPERONE	SPIROPITAN	A06
01501176	ERYTHROMYCIN ESTOLATE	ILOSONE	A07
01503423	SPIRAMYCIN	ROVAMYCIN	A08
01501182	ESTRADIOL BENZOATE	AGOFOLLIN	A09
01501203	RETINOL		A10
01502013	ISOTRETINON	ACCUTANE	A11
01502014	MESNA		B02
02300173	BUSPIRONE HYDROCHLORIDE	BUSPAR	B03
02300165	AMIODARONE HYDROCHLORIDE	CORDARONE	B04
01502019	FOSCARNET SODIUM	FOSCAVIR	B05
01502029	CEFSULODIN SODIUM	CEFOMONIL	B06
01502039	FOSFOMYCIN CALCIUM	FOSMICIN	B07
02300166	ALPRENOLOL	GUBERNAL	B08
01502047	LIOTHYRONINE (L- isomer) SODIUM	CYTOMEL	B09
01502053	ALRESTATIN		B10
01502084	PROADIFEN HYDROCHLORIDE		B11
01506177	ISOVALERAMIDE		C02
01506189	SYMCLOSENE	CLORINE	C03
01502109	ZIDOVUDINE [AZT]	RETROVIR	C04
02300154	ACECAINIDE HYDROCHLORIDE	NAPA	C05
01503848	VIOMYCIN SULFATE	VIOCIN	C06
01502127	TINIDAZOLE	TINDAMAX	C07
01300016	EDETATE DISODIUM	ENDRATE	C08
01502196	ETHOSUXIMIDE	ZARONTIN	C09
01502197	PIPERIDOLATE HYDROCHLORIDE	DACTIL	C10
01500428	NEOSTIGMINE BROMIDE		C11
01502202	CYCLOSPORINE	SANDIMMUNE	D02	10um
01502230	ASCORBIC ACID	CENOLATE	D03
01502254	MENADIONE	KAYQUINONE	D04
01502255	SALICIN		D05
01502258	MONENSIN SODIUM (monensin A is shown)	RUMENSIN	D06
02300094	ASTEMIZOLE	HISMANAL	D07	5MG/L
01503001	BENZOIC ACID		D08	500UM
01503002	BENZYL BENZOATE	ASCABIOL	D09
01503004	BENZOYL PEROXIDE	LOROXIDE	D10
01503007	BETAINE HYDROCHLORIDE	CYSTADANE	D11
01503009	BIOTIN	BIOEPIDERM	E02
01503014	AKLOMIDE	NOVASTAT	E03
01503038	NICOTINYL ALCOHOL TARTRATE	RONIACOL	E04
01503059	FLOXURIDINE		E05
01503065	ALTRETAMINE	HEXALEN	E06
01503069	AMINOHIPPURIC ACID	PAH	E07
01503070	MEFLOQUINE	LARIAM	E08
01503073	ADIPHENINE HYDROCHLORIDE	TRASENTINE	E09
01503076	QUINAPRIL HYDROCHLORIDE	ACCUPRIL	E10
01503081	AMIFOSTINE	ETHYOL	E11
01502304	IOHEXOL	OMNIPAQUE	F02
01503086	TIAPRIDE HYDROCHLORIDE	TIAPRIDAL	F03
01503102	BACAMPICILLIN HYDROCHLORIDE	SPECTROBID	F04
01503104	BENDROFLUMETHIAZIDE	NATURETIN	F05
01503106	BEPRIDIL HYDROCHLORIDE	BEPADIN	F06
01503107	BROMHEXINE HYDROCHLORIDE	BISOLVON	F07
01503110	CARMUSTINE	GLIADEL	F08
01503111	CEFTRIAXONE SODIUM TRIHYDRATE	ROCEPHIN	F09
01503117	TRIMIPRAMINE MALEATE	SURMONTIL	F10
01503118	TRIFLUPROMAZINE HYDROCHLORIDE	VESPRIN	F11
01503121	TRAZODONE HYDROCHLORIDE	DESYREL	G02
01504526	FIROCOXIB	EQIOXX	G03
01503135	THONZYLAMINE HYDROCHLORIDE	ANAHIST	G04
01503136	THIAMPHENICOL	THIOCYMETIN	G05
01503142	TENOXICAM	ALGANEX	G06
01503202	CHLOROXINE	CAPITROL	G07
01503203	CHLORPROTHIXENE HYDROCHLORIDE	TARACTAN	G08
01503204	CINNARAZINE	CINAZYN	G09
01503209	DANTROLENE SODIUM	DANTRIUM	G10
01503210	BETAMETHASONE 17,21-DIPROPIONATE	DIPROLENE	G11
01505751	ERYTHROSINE SODIUM		H02
01503214	EDOXUDINE		H03
01503215	ENOXACIN	PENETREX	H04
01505333	TRANILAST		H05
01506171	PHENOTHIAZINE	NEMAZINE	H06
01503227	PERHEXILINE MALEATE	PEXID	H07
01503228	PAROMOMYCIN SULFATE	HUMATIN	H08
01503229	METHAPYRILENE HYDROCHLORIDE	THENYLENE	H09
01506053	TYLOXAPOL	SUPERINONE	H10
01504108	AZILSARTAN KAMEDOXOMIL	EDARBI	H11
01503239	HYCANTHONE		A02
01500424	NAPHAZOLINE HYDROCHLORIDE	ALBALON	A03
01503242	ISOXICAM	MAXICAM	A04
01503243	LABETALOL HYDROCHLORIDE	NORMODYNE	A05
01503875	PIROCTONE OLAMINE	OCTOPIROX	A06
01503250	MEPHENTERMINE SULFATE	WYAMINE	A07
01503251	METARAMINOL BITARTRATE	ARAMINE	A08
01503252	METHAZOLAMIDE		A09
01503253	METHYLBENZETHONIUM CHLORIDE	DELAVAN	A10
01505994	ETHAMIVAN	VANDID	A11
01503256	AMSACRINE	AMSIDYL	B02
01503257	MIDODRINE HYDROCHLORIDE	ORVATEN	B03
01503260	NADOLOL	COGARD	B04
01503262	NALTREXONE HYDROCHLORIDE	VIVITROL	B05
01505907	METHYLPHENIDATE HYDROCHLORIDE	RITALIN	B06
01503265	NICLOSAMIDE	NICLOSIDE	B07
01505993	MESALAMINE	ASACOL	B08
01503269	PERGOLIDE MESYLATE	PERMAX	B09
01503270	PRILOCAINE HYDROCHLORIDE	CITANEST	B10
01503273	HYDROCORTISONE BUTYRATE	LOCOID	B11
01503276	ROXITHROMYCIN	RULIDE	C02
01503278	MITOXANTRONE HYDROCHLORIDE	NOVANTRONE	C03
01503279	OXETHAZAINE		C04
01503298	DIPYRONE	NOVALDIN	C05
01503842	NEVIRAPINE	VIRAMUNE	C06
01500420	NAFCILLIN SODIUM	NALLPEN	C07
01506180	EPRODISATE DISODIUM		C08
01500422	NALOXONE HYDROCHLORIDE	NARCAN	C09
01503330	TETROQUINONE		C10
01506181	IMEXON	AMPLIMEXON	C11
01503373	OXIBENDAZOLE	ANTHELCIDE	D02
01503393	PIPOBROMAN	VERCYTE	D03
01500419	NADIDE		D04
01503877	QUINETHAZONE	HYDROMOX	D05
01503420	QUIPAZINE MALEATE		D06
01502004	BUMETANIDE	BUMEX	D07
01503422	SEMUSTINE		D08
01503324	THIOTEPA	THIOPLEX	D09
01503429	CLOFIBRATE	ATROMID	D10
01503500	RESORCINOL MONOACETATE	EURESOL	D11
01503600	NIMODIPINE	NIMOTOP	E02
01503603	ACYCLOVIR	ZOVIRAX	E03
01503604	RETINYL PALMITATE		E04
01503607	THALIDOMIDE	THALOMID	E05	13UM
01503609	NITRENDIPINE	BAYPRESS	E06
01503610	BENZALKONIUM CHLORIDE	ROCCAL	E07
01503614	CIPROFLOXACIN	CIPRO	E08
01503678	CELECOXIB	CELEBREX	E09
01503679	AZITHROMYCIN	ZITHROMAX	E10
01503705	ANETHOLE	MONASIRUP	E11
01503708	TERFENADINE	SELDANE	F02	25MG/L	30UM
01503710	CLOPIDOGREL SULFATE	PLAVIX	F03
01503712	LORATADINE	ALAVERT	F04
01503720	SELAMECTIN	REVOLUTION	F05
01506170	ETHANOLAMINE OLEATE	ETHAMOLIN	F06
01503804	COLFORSIN		F07
01506100	PENTAGASTRIN	PEPTAVLON	F08
01503816	AMCINONIDE	CYCLOCORT	F09
01503818	BUPIVACAINE HYDROCHLORIDE	MARCAINE	F10
01503650	NABUMETONE	RELAFEN	F11
01503908	PACLITAXEL	TAXOL	G02	0.6UM
01503914	BUTACAINE	BUTYN	G03
01503918	CLOBETASOL PROPIONATE	CLOBEX	G04
01503923	IOPANIC ACID	TELEPAQUE	G05
01503925	KETOROLAC TROMETHAMINE	TORADOL	G06
01503926	LANSOPRAZOLE	PREVACID	G07
01503929	MEXILETINE HYDROCHLORIDE		G08
01503931	MORANTEL CITRATE		G09
01503934	PERPHENAZINE	TRILAFON	G10
01505987	DENATONIUM BENZOATE	BITREX	G11
01503968	TACROLIMUS	PROGRAF	H02
01503985	BROMPHENIRAMINE MALEATE	DIMETANE	H03
01504008	SIROLIMUS	RAPAMUNE	H04
01504085	PAROXETINE HYDROCHLORIDE	PAXIL	H05
01505984	PROTRYPTYLINE HYDROCHLORIDE	VIVACTIL	H06
01504136	ALAPROCLATE		H07
01504142	ACETRIAZOIC ACID	SALPIX	H08
01504171	VENLAFAXINE HYDROCHLORIDE	EFFEXOR	H09
01503836	IOTHALAMIC ACID	CONRAY	H10
01504173	FLUOXETINE	PROZAC	H11
02300234	ISRADIPINE	DYNACIRC	A02
01504175	CEFUROXIME AXETIL	CEFTIN	A03
01504179	FEXOFENADINE HYDROCHLORIDE	ALLEGRA	A04
01504183	TRIFLURIDINE	VIROPTIC	A05
01300037	SODIUM NITROPRUSSIDE	NITROPRESS	A06
01504190	AVOBENZONE	PARSOL	A07
01505982	OXANTEL PAMOATE	TELOPAR	A08
01504214	TRIMETOZINE		A09
02300212	DOMPERIDONE	MOTILIUM	A10
01504226	CYSTEAMINE HYDROCHLORIDE		A11
01504235	ROFECOXIB	VIOXX	B02
01504236	SIMVASTATIN	ZOCOR	B03
01504243	OXCARBAZEPINE	TRILEPTAL	B04
01504150	MELOXICAM SODIUM	MOBIC	B05
01504257	CARVEDILOL	COREG	B06
01504259	IRBESARTAN	AVAPRO	B07
01504260	LEVOFLOXACIN	LEVAQUIN	B08
01504269	LITHIUM CITRATE	LITAREX	B09	78.42mm
01504272	GATIFLOXACIN	TEQUIN	B10
01504273	MIGLITOL	GLYSET	B11
01504300	ORLISTAT	XENICAL	C02
01504303	MOXIFLOXACIN HYDROCHLORIDE	AVELOX	C03
01504401	PIOGLITAZONE HYDROCHLORIDE	ACTOS	C04
01504403	DONEPEZIL HYDROCHLORIDE	ARICEPT	C05
01504911	FLUVASTATIN	LESCOL	C06
01505003	PIZOTYLINE MALATE	SANDOMIGRAN	C07
01505012	EXEMESTANE	AROMASIN	C08
01503263	CYCLOTHIAZIDE	ANHYDRON	C09
01505981	ORNIDAZOLE		C10
01505979	ETHYNODIOL DIACETATE		C11
01505116	ESTROPIPATE	OGEN	D02
01502552	CINROMIDE	VUMIDE	D03
01505125	ALCLOMETAZONE DIPROPIONATE	ACLOVATE	D04
01505166	ALENDRONATE SODIUM	FOSAMAX	D05
01505172	ACARBOSE	GLUCOBAY	D06
01505178	ROPINIROLE HYDROCHLORIDE	REQUIP	D07	1.47mm
01505187	QUETIAPINE	SEROQUEL	D08
01505189	RIZATRIPTAN BENZOATE	MAXALT	D09
01505201	FAMCICLOVIR	FAMVIR	D10
01505202	AMLODIPINE BESYLATE	NORVASC	D11
01505203	EZETIMIBE	ZETIA	E02
01505205	OLMESARTAN MEDOXOMIL	BENICAR	E03
01505207	CEFTIBUTEN	CEDAX	E04
01505208	CEFDINIR	OMNICEF	E05
01505210	SIBUTRAMINE HYDROCHLORIDE	MERIDIA	E06
01505212	PERINDOPRIL ERBUMINE	ACEON	E07
01505213	ROSUVASTATIN CALCIUM	CRESTOR	E08
01500418	MOXALACTAM DISODIUM	MOXAM	E09
01503876	PREDNICARBATE	DERMATOP	E10
01505222	DERACOXIB	DERAMAXX	E11
01505230	CILOSTAZOL	PLETAL	F02
01505244	CITICOLINE	CERAXON	F03
01505249	APRAMYCIN SULFATE		F04
01505262	SERTRALINE HYDROCHLORIDE	ZOLOFT	F05
01500414	MINOCYCLINE HYDROCHLORIDE	SOLODYN	F06
01505265	TELITHROMYCIN	KETEK	F07
01505267	OXAPROZIN	DAYPRO	F08
01501129	CARBETAPENTANE CITRATE	TOCLASE	F09
01503843	NITAZOXANIDE	ALINIA	F10
01505305	PEFLOXACINE MESYLATE		F11
01503841	METHYCLOTHIAZIDE	ENDURON	G02
01505309	BIFONAZOLE	MYCOSPOR	G03
01505312	TYLOSIN TARTRATE	TYLAN	G04
01505314	SARAFLOXACIN HYDROCHLORIDE	SARAFLOX	G05
01503834	GADOTERIDOL	PROHANCE	G06
01505327	CHLORMADINONE ACETATE		G07
01505330	OXICONAZOLE NITRATE	OXISTAT	G08
01505332	AZAPERONE	SUICALM	G09
01503838	IOXILAN	OXILAN	G10
01505340	AZELASTINE HYDROCHLORIDE	ASTENIL	G11
01505346	KETANSERIN TARTRATE		H02
01503879	TILETAMINE HYDROCHLORIDE	TELAZOL	H03
01505356	DECOQUINATE		H04
01505360	CEFDITORIN PIVOXIL	SPECTRACEF	H05
01505368	VALACYCLOVIR HYDROCHLORIDE	VALTREX	H06
01505387	DULOXETINE HYDROCHLORIDE	CYMBALTA	H07
01505390	NISOLDIPINE	SULAR	H08
01505391	MONTELUKAST SODIUM	SINGULAIR	H09
01505410	BENURESTAT		H10
01505411	BENZOXIQUINE	DIOXYLINE	H11
01505412	BISMUTH SUBSALICYLATE	PEPTO-BISMOL	A02
01505413	BENZOYLPAS	THERAPAS	A03
01505414	BROMINDIONE	HALINONE	A04
01505417	CAPOBENIC ACID		A05
01505425	ACETOHEXAMIDE	DYMELOR	A06
01505426	ETHOXZOLAMIDE	ETHAMIDE	A07
01505429	FLUCYTOSINE	ANCOBON	A08
01505432	FOMEPIZOLE HYDROCHLORIDE	ANTIZOL	A09
01505433	GLIPIZIDE	GLUCOTROL	A10
01505435	GUANFACINE HYDROCHLORIDE	TENEX	A11
01505436	D-LACTITOL MONOHYDRATE		B02
01505437	LEVOCARNITINE	CARNITOR	B03
01505440	LOBENDAZOLE		B04
01505444	METHYLENE BLUE		B05
01502382	EPRINOMECTIN	EPRINEX	B06
01505448	NITHIAMIDE		B07
01505449	PRALIDOXIME CHLORIDE	PROTOPAM	B08
01505450	PREDNISOLONE HEMISUCCINATE	CORT SOL	B09
01505453	PYRIDOXINE	HEXABETALIN	B10
01506038	RISPERIDONE	RISPERDAL	B11	100UM
01505461	SULFISOXAZOLE ACETYL	GANTRISIN	C02
01505463	TAURINE		C03
01505465	TRICLOSAN	STRI-DEX	C04
01505464	THIAMINE	BETALIN-S	C05
01505466	TRIMETHADIONE	TRIDIONE	C06
01503870	VALGANCICLOVIR HYDROCHLORIDE	VALCYTE	C07
01505468	UNDECYLENIC ACID		C08
01505470	CLINDAMYCIN PALMITATE HYDROCHLORIDE	CLEOCIN	C09
01505474	CEFONICID SODIUM	MONOCID	C10
00305025	PHENYL AMINOSALICYLATE	PHENYPASTEBAMIN	C11
01505482	NETILMICIN SULFATE	NETROMYCIN	D02
01505483	DOXORUBICIN	RUBEX	D03
01505492	METHYSERGIDE MALEATE	SANSERT	D04
01505978	FLORFENICOL	NUFLOR	D05
01505498	ACEPROMAZINE MALEATE	ATRAVET	D06
01505514	BIPERIDEN	AKINETON	D07
01505530	DEXCHLORPHENIRAMINE MALEATE	POLARAMINE	D08
01505532	DILOXANIDE FUROATE		D09
01505537	ETIDRONATE DISODIUM	DIDRONEL	D10
01502371	AMOROLFINE HYDROCHLORIDE	LOCERYL	D11
01505562	NORGESTIMATE		E02
01505576	TERAZOSIN HYDROCHLORIDE	HYTRIN	E03
01505581	TIOCONAZOLE	VAGISTAT	E04
01502363	DEXIBUPROFEN		E05
01505590	ANAGRELIDE HYDROCHLORIDE	AGRYLIN	E06
01505599	ETOMIDATE	AMIDATE	E07
01505610	LAMOTRIGINE	LAMICTAL	E08
01505622	RALOXIFENE HYDROCHLORIDE	EVISTA	E09
01505637	CEFPODOXIME PROXETIL	VANTIN	E10
01503709	MEPHENYTOIN		E11
01505650	AMINOPENTAMIDE SULFATE	CENTRINE	F02
01503850	ZIPRASIDONE MESYLATE	GEODON	F03
01505977	ISOETHARINE MESYLATE	BROKOSOL	F04
01505296	OXFENDAZOLE	SYNANTHIC	F05
01505675	TRIENTINE HYDROCHLORIDE	SYPRINE	F06
01505677	TICLOPIDINE HYDROCHLORIDE	TICLID	F07
01505678	TICARCILLIN DISODIUM	TICAR	F08
01503873	THONZONIUM BROMIDE	THONZIDE	F09
01505681	TOLTRAZURIL	BAYCOX	F10
01505872	ATRACURIUM BESYLATE	TRACRIUM	F11
01505683	ROLIPRAM		G02
01505684	ROLITETRACYCLINE	SYNTETRIN	G03
01505690	PIPAMPERONE	DIPIPERON	G04
01505692	PANCURONIUM BROMIDE	PAVULON	G05
01505701	FlUMAZENIL	ROMAZICON	G06
01505703	ALTRENOGEST	REGUMATE	G07
01505704	BISOPROLOL FUMARATE	ZEBETA	G08
01505705	FLUDARABINE PHOSPHATE	FLUDARA	G09
01505723	BETAMETHASONE ACETATE	CELESTOVET	G10
01502036	VIGABATRIN		G11
01300046	TYROSINE		H02
01505708	EPIRUBICIN HYDROCHLORIDE	ELLENCE	H03
01505709	VECURONIUM BROMIDE	NORCURON	H04
01505710	ALISKIREN HEMIFUMARATE	TEKTURNA	H05
01505711	ACAMPROSATE CALCIUM	CAMPRAL	H06
01505712	PREDNISOLONE SODIUM PHOSPHATE	HYDELTRASOLE	H07
01505713	PREGNENOLONE SUCCINATE	FORMULA-405	H08
01500582	TOLMETIN SODIUM	TOLECTIN	H09
01505722	DESOXYMETASONE	TOPICORT	H10
01505551	LEVOBUNOLOL HYDROCHLORIDE	BETAGAN	H11
01300029	MEGLUMINE		A02
01500354	IPRATROPIUM BROMIDE	ATROVENT	A03
01505724	ISOFLUPREDONE ACETATE	PREDEF	A04
01503833	ENALAPRILAT	VASOTEC	A05
01503860	ACETOPHENAZINE MALEATE	TINDAL	A06
01505778	BEPHENIUM HYDROXYNAPTHOATE		A07
01505780	DIPERODON HYDROCHLORIDE		A08
01505974	CLOFAZIMINE	LAMPRENE	A09
01505975	BENZYDAMINE HYDROCHLORIDE	TANTUM	A10
01505726	DESONIDE	DESOWEN	A11
01505753	GLYCOPYRROLATE	ROBINUL	B02
01505756	ITRACONAZOLE	SPORANOX	B03
01505760	OCTISALATE	UVINUL	B04
01505763	RIBOFLAVIN 5-PHOSPHATE SODIUM		B05
01504915	GLIMEPIRIDE	AMARYL	B06
01505782	CEFTAZIDIME	TAZIDIME	B07
01505805	GABAPENTIN	NEURONTIN	B08
01505819	ELETRIPTAN HYDROBROMIDE	RELPAX	B09
01505851	ARIPIPRAZOLE	ABILIFY	B10
01505906	ZILEUTON	ZYFLO	B11
01503115	VINPOCETINE		C02
01505943	RABEPRAZOLE SODIUM	ACIPHEX	C03
01505944	RISEDRONATE SODIUM	ACTONEL	C04
01500294	EUCALYPTOL		C05
01505955	COLISTIN SULFATE	BELCOMYCINE	C06
01502106	CARBOPLATIN	PARAPLATIN	C07
01505991	DECAMETHONIUM BROMIDE	SYNCURINE	C08
01505971	BENZBROMARONE	DESURIC	C09
01505972	BROMPERIDOL	IMPROMEN	C10
01300027	IVERMECTIN	STROMECTOL	C11
01502302	LORNOXICAM	XEFO	D02
01503840	MANGAFODIPIR TRISODIUM	TESLASCAN	D03
01502016	TRETINOIN	AVITA	D04
01502340	SULBACTAM	BETAMAZE	D05
01506202	AMMONIUM LACTATE		D06
01503267	NOMIFENSINE MALEATE	MERITAL	D07
01502501	ONDANSETRON	ZOFRAN	D08
01500216	CYPROTERONE ACETATE	ANDROCUR	D09
01504144	DIRITHROMYCIN	DYNABAC	D10
01505115	CLORSULON	VETRANAL	D11
01502388	MANIDIPINE HYDROCHLORIDE	CALSLOT	E02
01500615	ZOMEPIRAC SODIUM	ZOMAX	E03
01503831	DROSPIRENONE		E04
01505294	CARBADOX	MECADOX	E05
01503938	RIBAVIRIN	REBETOL	E06
01503863	BEMOTRIZINOL	TINOSORB S	E07
01505248	CANRENONE		E08
01504210	ATOVAQUONE	MEPRON	E09
01505367	MOMETASONE FUROATE	ASMANEX	E10	5UM
01505567	PENBUTOLOL SULFATE	LEVATOL	E11
01505456	PARAMETHADIONE	PARADIONE	F02
01505428	ETHOTOIN	PEGANONE	F03
01505535	DYDROGESTERONE	GYNOREST	F04
01505480	IFOSFAMIDE	IFEX	F05
01505430	FLUROTHYL	INDOKLON	F06
01502423	CEFORANIDE	PRECEF	F07
01505372	SUMATRIPTAN SUCCINATE	IMITREX	F08
01502418	BRINZOLAMIDE	AZOPT	F09
01503862	AZATADINE MALEATE	OPTIMINE	F10
01505512	BETAXALOL HYDROCHLORIDE	BETOPTIC	F11
01505388	RIVASTIGMINE TARTRATE	EXCELON	G02
01400151	ETHYL PARABEN		G03
01505111	THIOSTREPTON	BRYAMYCIN	G04
01500677	ALBUTEROL	PROVENTIL	G05
01506043	SOTALOL HYDROCHLORIDE	BETAPACE	G06
01504567	MYCOPHENOLATE MOFETIL	CELLCEPT	G07
01504832	CEFTIOFUR HYDROCHLORIDE	EXCENEL	G08
01504834	CLINAFOXACIN HYDROCHLORIDE		G09
01504140	BUTOCONAZOLE	FEMSTAT	G10
01503869	CEFPIRAMIDE	CEFPIRAN	G11
01502111	AZACITIDINE	VIDAZA	H02
01505261	TELMISARTAN	MICARDIS	H03
01500673	MOLSIDOMINE	CORVATON	H04
01506084	PROSCILLARIDIN	CARADRIN	H05
01503867	CANDICIDIN	VANOBID	H06
01502553	CINTRIAMIDE		H07
00330068	PYRETHRINS	DRIONE	H08
01503425	ESZOPICLONE	LUNESTA	H09
01500685	CLOZAPINE	CLOZARIL	H10
01300040	SODIUM PHENYLBUTYRATE	BUPHENYL	H11
01503031	MONOBENZONE	BENOQUIN	A02
01501214	ENALAPRIL MALEATE	VASOTEC	A03
01502005	CARBENOXOLONE SODIUM	SANODIN	A04
01503866	BISOCTRIZOLE	TINOSORB M	A05
01502332	RACTOPAMINE HYDROCHLORIDE	OPTAFLEXX	A06
01502333	RASAGILINE	AZILECT	A07
01503865	BETAZOLE HYDROCHLORIDE	HISTALOG	A08
01505215	TEGASEROD MALEATE	ZELNORM	A09
01502325	PRASUGREL	EFFIENT	A10
01503832	ECAMSULE TRIETHANOLAMINE		A11
01505604	FLUVOXAMINE MALEATE	LUVOX	B02
01505902	DORAMECTIN	DECTOMAX	B03
01502330	QUINESTROL	ESTROVIS	B04
01506001	IMIPENEM	IMIPEM	B05
01505706	MUPIROCIN	BACTROBAN	B06
01502334	ROXATIDINE ACETATE HYDROCHLORIDE	ROXIT	B07
01502336	SERATRODAST	BRONICA	B08
01502031	CEFOXITIN SODIUM	MEFOXIN	B09
01502338	SPARFLOXACIN	ZAGAM	B10
01502032	SURAMIN HEXASODIUM	ANTRYPOL	B11
01502346	VORICONAZOLE	VFEND	C02
01503839	LAMIVUDINE	EPIVIR	C03
01502033	CEFUROXIME SODIUM	ZINACEF	C04
01502350	IDOXURIDINE	DENDRID	C05
01502037	LOMEFLOXACIN HYDROCHLORIDE	MAXAQUIN	C06
01502362	GANCICLOVIR	CYTOVENE	C07
01502038	CEFAMANDOLE SODIUM		C08
01502365	GRANISETRON HYDROCHLORIDE	KYTRIL	C09
01502358	DOXOFYLLINE	MAXIVENT	C10
01502411	ACENOCOUMAROL	SINTROM	C11
01505371	CETIRIZINE HYDROCHLORIDE	ZYRTEC	D02
01505398	PHENYLETHYL ALCOHOL		D03
01505534	DOXAPRAM HYDROCHLORIDE	DOPRAM	D04
01502373	RAMOPLANIN [A2 shown; 2mM]		D05
01501118	MECLOCYCLINE SULFOSALICYLATE	MECLAN	D06
01505691	PENFLURIDOL	SEMAP	D07
01500665	ACEBUTOLOL HYDROCHLORIDE	SECTRAL	D08
01505672	VINCRISTINE SULFATE	ONCOVIN	D09
01505386	DUTASTERIDE	AVODART	D10
01505393	DESLORATIDINE	CLARINEX	D11
01505455	QUINAPRILAT		E02
01505603	FLUTICASONE PROPIONATE	FLUVENT	E03
01505615	MIFEPRISTONE	MIFEPREX	E04
01502360	ZALCITABINE	HIVID	E05
01300017	EVANS BLUE		E06
01300010	ARGININE HYDROCHLORIDE		E07
01502326	PROCARBAZINE HYDROCHLORIDE	MATULANE	E08
01505693	OMEPRAZOLE	PRILOSEC	E09
01505364	CEFPROZIL	CEFZIL	E10
01300028	MANNITOL	OSMITROL	E11
01505983	PHENFORMIN HYDROCHLORIDE	DBI	F02	2.1mm
01504815	MILNACIPRAN HYDROCHLORIDE	SAVELLA	F03
01504099	SILDENAFIL CITRATE	VIAGRA	F04
01500756	NALIDIXIC ACID	NEGGRAM	F05
01504912	OSELTAMIVIR PHOSPHATE	TAMIFLU	F06
01505502	BENOXINATE HYDROCHLORIDE	CEBESINE	F07
01505850	AMPYZINE SULFATE		F08
01501145	SULFAQUINOXALINE SODIUM	AVIOCHINA	F09
01500113	POTASSIUM p-AMINOBENZOATE	KPABA	F10
01500510	PROMETHAZINE HYDROCHLORIDE	PHENERGAN	F11
01502361	ESOMEPRAZOLE POTASSIUM	NEXIUM	G02
01503881	DOCUSATE SODIUM	COLACE	G03
01505204	ALMOTRIPTAN	AXERT	G04
01500534	SCOPOLAMINE HYDROBROMIDE	ISOPTOHYOSCINE	G05	26.16mm
01505264	TRANDOLAPRIL	MAVIK	G06
01500453	OXYMETAZOLINE HYDROCHLORIDE	VISINE	G07
01500457	OXYTETRACYCLINE	TERRAMYCIN	G08
01500459	PAPAVERINE HYDROCHLORIDE	PAVABID	G09
01500462	PARGYLINE HYDROCHLORIDE	EUTONYL	G10
01505424	ETHOPABATE		G11
01500473	PHENAZOPYRIDINE HYDROCHLORIDE	PYRIDIUM	H02
01500476	PHENELZINE SULFATE	NARDIL	H03	50um
01500485	PHENYTOIN SODIUM	DILANTIN	H04
01500478	PHENIRAMINE MALEATE	AVIL	H05
01501104	METHACYCLINE HYDROCHLORIDE	RONDOMYCIN	H06
01501105	PUROMYCIN DIHYDROCHLORIDE		H07
01501115	NALBUPHINE HYDROCHLORIDE	NUBAIN	H08
01502310	MEROPENEM	MERREM	H09
01501120	MINAPRINE HYDROCHLORIDE	CANTOR	H10
01503927	LEFLUNOMIDE	ARAVA	H11
01501121	MEMANTINE HYDROCHLORIDE	NAMENDA	A02
01501135	NICARDIPINE HYDROCHLORIDE	CARDENE	A03
01501138	PIRENZEPINE HYDROCHLORIDE	GASTERIL	A04
01501139	PRAMOXINE HYDROCHLORIDE	TRONOLANE	A05
01501148	SULCONAZOLE NITRATE	EXELDERM	A06
01501149	RITODRINE HYDROCHLORIDE	YUTOPAR	A07
01501151	RANITIDINE HYDROCHLORIDE	ZANTAC	A08
01501154	RONIDAZOLE	RIDZOL	A09
01501185	ECONAZOLE NITRATE	SPECTAZOLE	A10
01500164	CEFAZOLIN SODIUM	ANCEF	A11
01505682	TOREMIPHENE CITRATE	FARESTON	B02
01506178	LEVCYCLOSERINE		B03
01300038	SODIUM OXYBATE	XYREM	B04
01503339	SULFANITRAN	NOVASTAT-W	B05
01505707	TEICOPLANIN [A(2-1) shown]	TARGOCID	B06
01506066	DEBRISOQUIN SULFATE	DECLINAX	B07
01505415	BURAMATE	HYAMATE	B08
01500373	MAPROTILINE HYDROCHLORIDE	LUDIOLMIL	B09
01500376	MECLIZINE HYDROCHLORIDE	ANTIVERT	B10
01500388	MESTRANOL		B11
01500391	METHACHOLINE CHLORIDE	PROVOCHOLINE	C02
01500410	METOCLOPRAMIDE HYDROCHLORIDE	MAXOLON	C03
01500411	METOPROLOL TARTRATE	LOPRESSOR	C04
01506035	REPAGLINIDE	PRANDIN	C05
01505263	ALFUZOSIN HYDROCHLORIDE	UROXATRAL	C06
01500218	DACARBAZINE	DTIC-DOME	C07
01300018	GLUTAMINE (L)	NUTRESTORE	C08
01500343	HYDROXYPROGESTERONE CAPROATE	DELALUTIN	C09
01500387	MERCAPTOPURINE	PURINETHOL	C10
01502198	ANISINDIONE	MIRADON	C11
01505214	RAMIPRIL	ALTACE	D02
01503837	IOVERSOL	OPTIRAY	D03
01501205	LANATOSIDE C		D04
01502339	STAVUDINE	ZERIT	D05
01502376	ADAPALENE	DIFFERIN	D06
01504261	CANDESARTAN CILEXTIL	ATACAND	D07
01503680	SEVOFLURANE	ULTANE	D08
01502379	DAPTOMYCIN (5 millimolar/DMSO)	CUBICIN	D09
01502385	LINEZOLID	ZYVOX	D10
01502393	TENOFOVIR	VIREAD	D11
01502394	TIGECYCLINE	TYGACIL	E02
01502390	PEMETREXED	ALIMTA	E03
01502384	ESTRAMUSTINE		E04
01505639	TADALAFIL	CIALIS	E05
01505781	SELEGILINE HYDROCHLORIDE	EMSAM	E06
01900050	TAPENTADOL HYDROCHLORIDE	NUCYNTA	E07
01505560	NATAMYCIN	NATACYN	E08
01506161	HEXYLENE GLYCOL		E09
01505584	ERGOTAMINE TARTRATE	ERGOSTAT	E10
01504216	ZOXAZOLAMINE	FLEXIN	E11
01505211	TORSEMIDE	DEMADEX	F02
01505953	SUCRALOSE	SPLENDA	F03
01506159	FOMEPIZOLE	ANTIZOL	F04
01506182	NITARSONE	HISTOSTAT	F05
01300039	SODIUM PHENYLACETATE	AMMONUL	F06
01505956	NITROGLYCERIN		F07
01502370	CRYOFLURANE	FREON-114	F08
01500484	PHENYLPROPANOLAMINE HYDROCHLORIDE	URICON	F09
01500525	RACEPHEDRINE HYDROCHLORIDE		F10
01505401	ACTINOQUINOL SODIUM		F11
01500273	EPHEDRINE (1R,2S) HYDROCHLORIDE		G02
01500375	MECHLORETHAMINE	MUSTARDGEN	G03
01502381	ENTACAPONE	CONTAM	G04
01504286	FEBUXOSTAT	ULORIC	G05
01505714	DARIFENACIN HYDROBROMIDE	ENABLEX	G06
01504414	FENOFIBRIC ACID	TRILIPIX	G07
01300012	CALCIUM GLUCEPTATE		G08
01505831	SITAGLIPTIN MONOPHOSPHATE MONOHYDRATE	JANUVIA	G09
01501173	ACETANILIDE	ANTIFEBRIN	G10
02300062	CHLORMEZANONE	TRANCOPAL	G11
01900005	THIOPENTAL SODIUM	PENTOTHAL	H02
01500839	CINCHONIDINE		H03
01500841	CINCHONINE		H04
01503868	CARBARSONE	AMEBARSONE	H05
01503212	DOBUTAMINE HYDROCHLORIDE	DOBUTREX	H06
00330018	DICHLORVOS		H07
01505361	MODAFINIL	PROVIGIL	H08
01900002	THIAMYLAL SODIUM	SURITAL	H09
01505200	BENAZEPRIL HYDROCHLORIDE	LOTENSIN	H10
00300607	RUTIN	BIRUTAN	H11	14.29mm
01505925	ZALEPLON	SONATA	A02
01502500	SAXAGLIPTIN	ONGLYZA	A03
01500460	PARACHLOROPHENOL		A04
01502354	LETROZOLE	FEMARA	A05
01502278	ANASTROZOLE	ARIMIDEX	A06
01502282	OXALIPLATIN	ELOXATIN	A07
01503743	CHLORINDANOL		A08
01503419	NAFRONYL OXALATE	PRAXILENE	A09
01502356	LEVOSIMENDAN	SIMDAX	A10
01504827	BICALUTAMIDE	CASODEX	A11
01505434	HALOTHANE	FLUOTHANE	B02
01504566	TRILOSTANE	MODRASTANE	B03
01504237	HYDROQUINONE	SOLAQUIN FORTE	B04
00200046	GRISEOFULVIN	FULVICIN	B05
02300270	PINACIDIL	PINDAC	B06
02300307	VERAPAMIL HYDROCHLORIDE	VERELAN	B07	170um
01503084	INAMRINONE	INOCOR	B08
01500101	ACETAMINOPHEN	TYLENOL	B09	2um
01500130	ASPIRIN	ACYLPIRIN	B10	1000UM
01500178	CHLOROCRESOL		B11
01500189	CICLOPIROX OLAMINE	LOPROX	C02
01500209	CRESOL		C03
01500260	PYRITHIONE ZINC	ZINC OMADINE	C04
02300259	NICOTINE BITARTRATE	NICORETTE	C05
01500394	METHENAMINE	CYSTEX	C06
01500480	PHENOLPHTHALEIN	EXLAX	C07
01502372	CYACETACIDE	DICTYZIDE	C08
01500490	PIPERAZINE		C09
01500515	PROPYLTHIOURACIL	PROPACIL	C10
01500527	RESORCINOL		C11
01500530	ROXARSONE	REN-O-SAL	D02
01500570	THIABENDAZOLE	MINTEZOL	D03
01500572	THIMEROSAL	MERTHIOLATE	D04
01500613	WARFARIN	COUMADIN	D05	500UM
01500644	PHENYLMERCURIC ACETATE	AGROSAN	D06
01500651	STRYCHNINE		D07	60um
01500684	CIMETIDINE	TAGAMET	D08
01500822	BRUCINE		D09
01502420	CEFEPIME HYDROCHLORIDE	MAXIPIME	D10
01502107	CISPLATIN	PLATINOL	D11
01502112	CYCLOHEXIMIDE		E02
01500602	TUBOCURARINE CHLORIDE	TUBARINE	E03
01503245	LEVAMISOLE HYDROCHLORIDE	ERGAMISOL	E04
01503301	SULFANILATE ZINC	NIZIN	E05
01503322	THIRAM	REZIFILM	E06
01505489	MILRINONE	PRIMACOR	E07
01503807	ISOSORBIDE MONONITRATE	IMDUR	E08
01504172	CITALOPRAM HYDROBROMIDE	CELEXA	E09
01505216	ESCITALOPRAM OXALATE	LEXAPRO	E10
01505299	AMITRAZ	ALUDEX	E11
01505308	CHLOROPHYLLIDE Cu COMPLEX Na SALT	CHLORESIUM	F02
01505319	CLOPIDOL		F03
00330021	MALATHION	OVIDE	F04
01505354	FIPRONIL		F05
01505445	METHYLATROPINE NITRATE	EKOMINE	F06
01505467	ZINC UNDECYLENATE	MYCODECYL	F07
01505652	ARSANILIC ACID		F08
01505679	TETRAMIZOLE HYDROCHLORIDE	ANTHELVET	F09
01505950	SUCRALFATE	CARAFATE	F10
01505765	TRICHLORFON	METRIPHONATE	F11
01505957	ARSENIC TRIOXIDE	TRISENOX	G02
01504413	TROSPIUM CHLORIDE	SANCTURA	G03
01500637	MERBROMIN		G04
01502260	ABAMECTIN (avermectin B1a shown)	AGRI-MEK	G05
01504835	CLOSANTEL	FLUKIVER	G06
01504932	PERMETHRIN	VECTRA-3D	G07
01504417	CARVEDILOL PHOSPHATE	COREG CR	G08
01505905	COLESEVALAM HYDROCHLORIDE (high mol wt copolymer @10mg/ml)	WELCHOL	G09
01502286	NELARABIN	ARRANON	G10
01301023	EDITOL	QUADROL	G11
01301019	NANOFIN	NANOPHIN	H02
01301016	DEHYDROACETIC ACID	DHA	H03	3.10mm
00330064	FENTHION	TIGUVON	H04
01301028	FERROUS FUMARATE	FEOSTAT	H05
01506198	MENBUTONE	GENABIL	H06
01502042	CEFOPERAZONE	CEFOBID	H07
01500819	BERGENIN	CUSCUTIN	H08
01500374	MECAMYLAMINE HYDROCHLORIDE	INVERSINE	H09
01502203	TROLEANDOMYCIN	EVRAMYCIN	H10
01503738	DICLORALUREA		H11
